# Supplementary material for: Scalable workflows for high-throughput respirometry
Source: Life Sci Alliance. 2026 Apr 15;9(6):e202503446. doi: 10.26508/lsa.202503446 (PMC13084159; doi:10.26508/lsa.202503446)
Supplement: Supplemental Data 1. — Plate layouts, automated Seahorse analysis tables, and example quality control data. [file LSA-2025-03446_Supplemental_Data_1.xlsx]

## Sheet: Study Plate Layouts
	Sample Plate
	1	2	3	4	5	6	7	8	9	10	11	12		High-Activity Sample Controls
A	1	9	17	25	33	41	49	57	65	73	81	89		Medium-Activity Sample Controls
B	2	10	18	26	34	42	50	58	66	74	82	90		Low-Activity Sample Controls
C	3	11	19	27	35	43	51	59	67	75	83	91		Mouse Liver Mitochondria Seahorse Controls
D	4	12	20	28	36	44	52	60	68	76	84	92		Background Wells
E	5	13	21	29	37	45	53	61	69	77	85	93
F	6	14	22	30	38	46	54	62	70	78	86	94
G	7	15	23	31	39	47	55	63	71	79	87	95
H	8	16	24	32	40	48	56	64	72	80	88	96
NADH	Seahorse Plate 1													NADH	Seahorse Plate 2
	1	2	3	4	5	6	7	8	9	10	11	12			1	2	3	4	5	6	7	8	9	10	11	12
A		9	17	25	33	41	9	17	25	33	41			A		49	57	65	73	81	49	57	65	73	81
B	1	10	18	26	34	42	10	18	26	34	42	89		B	1	50	58	66	74	82	50	58	66	74	82	89
C	LM	11	19	27	35	43	11	19	27	35	43			C	LM	51	59	67	75	83	51	59	67	75	83	44
D	LM	12	20	28	36	44	12	20	28	36	44			D	LM	52	60	68	76	84	52	60	68	76	84
E		13	21	29	37	45	13	21	29	37	45	LM		E		53	61	69	77	85	53	61	69	77	85	LM
F	8	14	22	30	38	46	14	22	30	38	46	LM		F	8	54	62	70	78	86	54	62	70	78	86	LM
G		15	23	31	39	47	15	23	31	39	47	96		G	45	55	63	71	79	87	55	63	71	79	87	96
H		16	24	32	40	48	16	24	32	40	48			H		56	64	72	80	88	56	64	72	80	88
SR	Seahorse Plate 3													SR	Seahorse Plate 4
	1	2	3	4	5	6	7	8	9	10	11	12			1	2	3	4	5	6	7	8	9	10	11	12
A		9	17	25	33	41	9	17	25	33	41			A		49	57	65	73	81	49	57	65	73	81
B	1	10	18	26	34	42	10	18	26	34	42	89		B	1	50	58	66	74	82	50	58	66	74	82	89
C	LM	11	19	27	35	43	11	19	27	35	43			C	LM	51	59	67	75	83	51	59	67	75	83	44
D	LM	12	20	28	36	44	12	20	28	36	44			D	LM	52	60	68	76	84	52	60	68	76	84
E		13	21	29	37	45	13	21	29	37	45	LM		E		53	61	69	77	85	53	61	69	77	85	LM
F	8	14	22	30	38	46	14	22	30	38	46	LM		F	8	54	62	70	78	86	54	62	70	78	86	LM
G		15	23	31	39	47	15	23	31	39	47	96		G	45	55	63	71	79	87	55	63	71	79	87	96
H		16	24	32	40	48	16	24	32	40	48			H		56	64	72	80	88	56	64	72	80	88
NADH	Seahorse Plate 5						SR
	1	2	3	4	5	6	7	8	9	10	11	12
A		1	89	1	89			1	89	1	89
B	1	2	90	2	90	89	1	2	90	2	90	89
C	LM	3	91	3	91	44	LM	3	91	3	91	44
D	LM	4	92	4	92		LM	4	92	4	92
E		5	93	5	93	LM		5	93	5	93	LM
F	8	6	94	6	94	LM	8	6	94	6	94	LM
G	45	7	95	7	95	96	45	7	95	7	95	96
H		8	96	8	96			8	96	8	96

## Sheet: SH Norm Rate Plate Data
Unassigned Well	Unselected Well	OCR Data	ECAR Data	PER Data
OCR (pmol/min):														ECAR (mpH/min):														PER (pmol/min)
	Measurement 1														Measurement 1														Measurement 1
		1	2	3	4	5	6	7	8	9	10	11	12			1	2	3	4	5	6	7	8	9	10	11	12			1	2	3	4	5	6	7	8	9	10	11	12
	A	0	-2.34769	-0.434242	-0.251892	-0.329624	-0.551499	-0.549789	-0.413827	-1.51461	-0.516533	0.761885	0		A	0	0.423109	0.0641846	-0.0777955	0.0992871	-0.0287375	0.103764	0.141306	-0.104844	0.0855653	-0.0788968	0		A	0	0	0	0	0	0	0	0	0	0	0	0
	B	-0.0467204	-0.67449	-1.0985	-0.379261	-0.677749	-0.105528	3.49443	0.514468	-0.333429	-0.625609	-1.05486	0.0682339		B	0.0315326	0.0607124	0.0224969	0.0380531	0.0834507	-0.128785	0.29681	0.0388744	0.0792485	0.112633	0.0478943	0.0589143		B	0	0	0	0	0	0	0	0	0	0	0	0
	C	-0.622727	-0.608516	1.34079	0.189562	0.0867098	-0.857484	1.36063	-0.536587	2.31895	-0.927413	-1.11253	0.0193063		C	0.167864	0.0882222	5.87222	0.0885629	0.0746917	0.219604	-0.0229517	0.146398	0.0740716	-0.0378087	0.25537	0.274252		C	0	0	0	0	0	0	0	0	0	0	0	0
	D	-0.79738	2.30397	-0.0405212	-0.253702	-0.11343	-0.341194	-0.579008	-0.968291	-0.442539	-0.915201	-0.795138	0		D	0.153471	0.403547	-0.107074	0.0610789	0.0752394	-0.0434979	0.0697917	0.0354721	0.0389277	-0.157862	0.133562	0		D	0	0	0	0	0	0	0	0	0	0	0	0
	E	0	0.337196	-0.367237	-0.669195	0.378159	-1.44822	-29.1612	3.39149	0.423715	-0.861839	-0.930791	-1.8304		E	0	0.117698	0.136043	0.293173	-0.034645	0.199926	7.24392	2.35839	0.337161	-0.265927	0.083581	0.00994874		E	0	0	0	0	0	0	0	0	0	0	0	0
	F	0.664105	1.08865	-0.499857	1.37051	0.418615	-0.245212	0.356891	-0.958855	0.062212	-0.567876	0.0843948	3.38186		F	0.00978478	0.00410638	0.0318706	-0.833021	1.09259	0.122847	0.108652	0.033721	0.21077	0.0799644	-0.00108406	0.251711		F	0	0	0	0	0	0	0	0	0	0	0	0
	G	0.216076	-9.70038	2.00502	-0.752981	-1.94828	-1.10497	-16.3099	-1.07423	-0.792816	-0.754532	0.352835	0.407245		G	0.0951132	-0.331258	-0.126753	-0.00864128	-0.824932	0.0601537	-0.650553	-0.118275	0.0467491	-0.0251734	-0.00721918	0.213136		G	0	0	0	0	0	0	0	0	0	0	0	0
	H	0	-1.50921	-0.628137	-0.312647	-0.0472456	0.22378	-0.807301	-1.11122	-6.12748	1.02283	-0.235782	0		H	0	-0.1129	0.0547041	-0.0246037	0.128372	0.0833332	0.192581	0.0775388	-0.000396459	-0.484221	0.0350839	0		H	0	0	0	0	0	0	0	0	0	0	0	0
	Measurement 2														Measurement 2														Measurement 2
		1	2	3	4	5	6	7	8	9	10	11	12			1	2	3	4	5	6	7	8	9	10	11	12			1	2	3	4	5	6	7	8	9	10	11	12
	A	0	-4.80613	-0.119669	0.936424	-0.34925	-0.499042	-0.446503	-0.224979	-1.3261	0.341253	0.702734	0		A	0	0.0186766	0.0940159	0.0374903	0.0774924	0.0752252	0.0663514	0.104809	0.00994409	0.0458158	0.0185367	0		A	0	0	0	0	0	0	0	0	0	0	0	0
	B	0.0182949	1.94723	0.093882	-0.387705	-0.352848	0.0952748	2.7162	0.996146	-0.264691	-0.400903	-1.06707	-0.176857		B	0.0591384	0.132758	0.0843839	0.0926718	0.0764137	0.0319269	-0.185616	0.0887507	0.0890688	0.148772	0.114155	0.0554598		B	0	0	0	0	0	0	0	0	0	0	0	0
	C	0.110247	-0.341881	-6.58316	0.249407	0.0100067	-0.20662	1.13989	0.801409	1.80533	-0.96675	-0.929782	-0.0414965		C	0.227079	0.0992475	-0.0536398	0.0773223	0.15969	0.182072	0.0207904	-0.00074649	-0.0444439	0.14033	0.288266	0.232894		C	0	0	0	0	0	0	0	0	0	0	0	0
	D	0.443166	-4.65973	0.107304	1.31205	0.582815	0.182515	-0.130255	-0.103105	0.206324	-0.835359	-0.452345	0		D	0.236913	-0.0418783	0.0492576	0.100189	-0.0172092	0.0721937	0.0670909	0.0578081	0.0779055	0.00936241	0.145645	0		D	0	0	0	0	0	0	0	0	0	0	0	0
	E	0	0.348544	-0.77844	-0.694469	-0.0131795	-1.39295	-4.77602	-7.94234	0.598482	1.55478	-0.428348	-0.758933		E	0	0.0466249	0.0927878	0.190478	0.0602329	0.158638	0.080525	-0.0618917	0.191117	-0.0211336	0.192422	0.23933		E	0	0	0	0	0	0	0	0	0	0	0	0
	F	0.539704	0.913127	-0.257634	1.75987	0.126099	2.70882	0.764909	-0.987572	-0.166768	-0.109605	-0.106824	3.19969		F	0.08934	0.0613682	0.117985	-0.259756	-0.337661	0.136269	0.125868	0.0868221	0.127339	0.0693943	0.1191	0.277698		F	0	0	0	0	0	0	0	0	0	0	0	0
	G	0.0388786	-9.50662	-6.68716	-0.606814	-6.67789	0.0992904	-7.60915	-1.61905	-1.00611	-0.537425	0.219604	1.19145		G	0.0543896	-0.122965	0.011494	0.0718729	-0.0265078	0.174796	-0.0647755	-0.0185914	0.0535129	-0.0102247	0.101206	0.138039		G	0	0	0	0	0	0	0	0	0	0	0	0
	H	0	-1.70427	-0.127763	-0.380736	0.234935	0.690393	-1.0175	-0.723471	-3.89911	-0.309567	-0.569347	0		H	0	0.0331448	0.0873835	0.0346197	0.101675	0.104137	0.0650134	0.0591556	-0.15249	-0.186558	0.111099	0		H	0	0	0	0	0	0	0	0	0	0	0	0
	Measurement 3														Measurement 3														Measurement 3
		1	2	3	4	5	6	7	8	9	10	11	12			1	2	3	4	5	6	7	8	9	10	11	12			1	2	3	4	5	6	7	8	9	10	11	12
	A	0	0.283139	8.51334	-9.8249	-0.0877893	0.833563	8.78874	8.45481	11.3663	-0.192061	2.67041	0		A	0	-0.203608	-0.990742	-0.523293	0.201728	0.233064	-1.22346	-1.0898	-1.25445	0.0812974	0.187154	0		A	0	0	0	0	0	0	0	0	0	0	0	0
	B	11.6797	5.00836	0.249539	0.604499	1.56909	17.9901	2.17995	1.56288	0.892011	13.5093	16.6389	2.5858		B	-1.58703	-0.121135	0.217022	0.122299	-0.414506	-2.16133	-0.087162	0.120865	0.10813	-1.83411	-2.2603	0.0475534		B	0	0	0	0	0	0	0	0	0	0	0	0
	C	59.8035	1.74784	1.05457	4.76112	4.28766	5.58141	1.01265	13.1888	-1.50704	4.9304	6.0945	9.05778		C	-10.9706	0.131122	-0.332311	-0.524975	0.165745	-0.110834	-0.0901205	-2.06451	-0.0379903	0.159099	-0.175571	-0.372132		C	0	0	0	0	0	0	0	0	0	0	0	0
	D	67.1662	1.58406	19.0159	1.56102	6.06834	0.0886319	7.08524	17.648	-0.603461	10.3778	0.956206	0		D	-11.3705	-0.331501	-2.85979	0.115446	-1.20889	0.249013	-0.971758	-2.67887	0.140738	-1.63706	0.365815	0		D	0	0	0	0	0	0	0	0	0	0	0	0
	E	0	13.6717	13.291	3.67512	1.67171	3.04705	2.95581	3.11462	3.67388	1.82157	1.41879	49.1844		E	0	-2.50462	-1.8735	-0.223105	0.105823	0.438786	-0.747863	-0.600013	-0.850074	0.223248	0.378388	-9.48522		E	0	0	0	0	0	0	0	0	0	0	0	0
	F	5.45609	2.08185	1.28964	0.0981133	-0.240026	1.60581	2.09854	2.2509	4.38395	11.0831	1.1998	45.5761		F	-0.259331	0.119326	0.168234	-0.0420167	-0.277316	0.161731	0.0722987	0.168013	-0.367763	-1.48298	0.174953	-9.35381		F	0	0	0	0	0	0	0	0	0	0	0	0
	G	1.47344	0.351779	1.10825	7.16042	-0.215414	1.52093	0.640307	11.0782	3.51927	4.80403	1.83675	11.5738		G	0.104779	-0.457472	-0.384726	-1.15874	-0.0536107	0.188674	-0.278562	-2.0405	-0.825036	-0.839674	0.155167	-1.49715		G	0	0	0	0	0	0	0	0	0	0	0	0
	H	0	17.1346	1.4981	0.164352	5.83546	2.20234	13.2275	3.10554	0.189193	-2.11836	2.34475	0		H	0	-2.93779	-0.305251	0.0281943	-0.662899	0.0665719	-2.26596	-0.343368	0.0162716	-0.0909645	0.0171461	0		H	0	0	0	0	0	0	0	0	0	0	0	0
	Measurement 4														Measurement 4														Measurement 4
		1	2	3	4	5	6	7	8	9	10	11	12			1	2	3	4	5	6	7	8	9	10	11	12			1	2	3	4	5	6	7	8	9	10	11	12
	A	0	0.816835	7.09546	-4.90954	0.137793	0.775904	5.0099	7.30352	6.19001	0.00124572	2.03825	0		A	0	-0.183679	-0.941171	-0.451106	0.169334	0.197992	-0.673332	-0.951793	-0.78293	0.104485	0.147151	0		A	0	0	0	0	0	0	0	0	0	0	0	0
	B	8.65602	4.13605	0.311264	0.190832	1.86618	13.3403	2.14682	1.32048	1.03695	10.492	12.2824	2.16001		B	-1.36384	-0.159651	0.183235	0.108702	-0.340866	-1.65718	-0.122371	0.132265	0.10301	-1.48591	-1.65521	0.0676776		B	0	0	0	0	0	0	0	0	0	0	0	0
	C	29.2928	1.41208	2.17286	4.4167	3.24139	4.64787	1.23465	9.42222	-0.174972	3.49157	4.92582	7.33458		C	-5.43738	0.133477	-0.39728	-0.455496	0.204187	-0.210786	0.0985742	-1.58629	-0.0384665	0.183545	-0.214056	-0.285672		C	0	0	0	0	0	0	0	0	0	0	0	0
	D	30.166	2.19404	13.8628	0.876395	4.35294	0.79281	5.32227	13.9461	-0.395211	7.34979	1.39962	0		D	-5.43119	-0.252339	-2.23654	0.105593	-1.11241	0.223713	-0.838011	-2.10541	0.103228	-1.34797	0.316699	0		D	0	0	0	0	0	0	0	0	0	0	0	0
	E	0	10.3031	10.2443	3.31345	0.969771	2.59914	3.07868	4.14308	3.14035	1.13265	0.701541	29.4006		E	0	-2.07673	-1.46328	-0.311539	0.134317	0.298248	-0.655261	-0.541743	-0.213	0.185964	0.291357	-5.30515		E	0	0	0	0	0	0	0	0	0	0	0	0
	F	4.48112	1.78429	1.05367	0.760219	0.845977	0.76617	1.58373	1.97901	3.65042	8.684	1.09603	28.1515		F	-0.251666	0.0946262	0.138845	-0.0482594	-0.264955	0.203616	0.121955	0.139008	-0.298026	-1.23358	0.174341	-5.67649		F	0	0	0	0	0	0	0	0	0	0	0	0
	G	1.03634	1.65238	1.88963	5.93351	0.30893	0.887547	3.03061	8.61309	3.07676	3.96907	1.78397	9.38372		G	0.0988682	-0.414744	-0.452539	-0.974773	-0.0534006	0.226501	-0.464808	-1.62839	-0.732041	-0.675362	0.154455	-1.2786		G	0	0	0	0	0	0	0	0	0	0	0	0
	H	0	12.2419	1.34221	-0.0689372	4.63644	1.81677	10.394	2.37102	0.0134083	0.321401	1.4502	0		H	0	-2.37299	-0.223989	0.0162885	-0.492041	0.124544	-1.80359	-0.294274	0.0288949	-0.104914	0.0997368	0		H	0	0	0	0	0	0	0	0	0	0	0	0
	Measurement 5														Measurement 5														Measurement 5
		1	2	3	4	5	6	7	8	9	10	11	12			1	2	3	4	5	6	7	8	9	10	11	12			1	2	3	4	5	6	7	8	9	10	11	12
	A	0	1.19693	5.99703	-3.2922	0.203954	0.761641	4.11305	6.27022	3.15724	0.102843	1.67645	0		A	0	-0.27391	-0.907127	-0.44515	0.148625	0.169896	-0.573714	-0.859661	-0.496431	0.141037	0.160027	0		A	0	0	0	0	0	0	0	0	0	0	0	0
	B	6.7371	3.23313	0.0853074	0.626551	2.81	10.0994	2.42408	1.18747	0.719154	8.20535	9.3646	1.54531		B	-1.19956	-0.138255	0.16046	0.10074	-0.321898	-1.34855	-0.174889	0.10147	0.106445	-1.24601	-1.29901	0.0837179		B	0	0	0	0	0	0	0	0	0	0	0	0
	C	27.5524	1.21601	2.72338	4.19783	2.66939	3.95148	1.17084	7.03104	0.668209	2.83994	4.1888	6.62168		C	-5.30244	0.106915	-0.368906	-0.456124	0.15805	-0.15918	0.0865542	-1.40315	-0.0704168	0.151536	-0.190322	-0.299965		C	0	0	0	0	0	0	0	0	0	0	0	0
	D	25.5094	2.13459	10.631	0.708784	3.71682	1.18117	4.35138	10.9547	-0.229594	5.65796	1.46463	0		D	-4.88209	-0.222396	-1.89553	0.0988824	-1.12471	0.226083	-0.764639	-1.67339	0.0995119	-1.11289	0.23866	0		D	0	0	0	0	0	0	0	0	0	0	0	0
	E	0	7.92577	8.10691	2.85327	1.06054	1.90552	2.72459	2.75659	2.95311	1.10174	1.30215	22.4218		E	0	-1.78656	-1.29902	-0.214713	0.132765	0.311791	-0.701649	-0.453739	-0.229579	0.192436	0.25334	-4.61629		E	0	0	0	0	0	0	0	0	0	0	0	0
	F	3.94747	1.15258	1.17584	1.24664	1.88233	1.17615	1.16805	1.84163	3.26503	6.92087	1.01569	22.6071		F	-0.238899	0.113742	0.166059	-0.0545681	-0.3449	0.239597	0.144042	0.18356	-0.232132	-1.0906	0.209394	-4.99679		F	0	0	0	0	0	0	0	0	0	0	0	0
	G	1.20351	2.02405	3.28385	5.12171	0.821681	0.28829	3.78928	7.51478	2.59148	3.54512	1.59553	8.03413		G	0.0897603	-0.379704	-0.538469	-0.875568	-0.0704569	0.218307	-0.503218	-1.42592	-0.667007	-0.571803	0.163235	-1.21532		G	0	0	0	0	0	0	0	0	0	0	0	0
	H	0	9.34735	1.37553	-0.188081	3.43487	1.23755	8.687	2.11653	0.280043	1.12023	1.30119	0		H	0	-2.02488	-0.201295	0.0149417	-0.386873	0.139973	-1.57912	-0.227768	0.0562905	-0.148056	0.10411	0		H	0	0	0	0	0	0	0	0	0	0	0	0
	Measurement 6														Measurement 6														Measurement 6
		1	2	3	4	5	6	7	8	9	10	11	12			1	2	3	4	5	6	7	8	9	10	11	12			1	2	3	4	5	6	7	8	9	10	11	12
	A	0	0.434954	1.41382	-14.2416	0.723047	-0.0420058	1.03807	1.69344	1.24497	-0.20089	0.594895	0		A	0	-0.111587	-0.0991567	0.055387	0.0388698	0.132582	-0.0834394	-0.0844077	-0.155121	-0.0614654	0.152866	0		A	0	0	0	0	0	0	0	0	0	0	0	0
	B	1.32691	0.575441	0.0300183	0.0786347	1.36464	2.85458	2.46288	0.676224	0.31077	2.81505	2.43256	1.25925		B	-0.0643076	0.0810443	0.139056	0.028838	-0.0468579	-0.149709	-0.00679283	0.174689	0.0546142	-0.234443	-0.118625	0.0981318		B	0	0	0	0	0	0	0	0	0	0	0	0
	C	23.4878	0.80426	1.20785	1.35245	1.56409	1.70543	0.829919	1.61325	0.856222	0.852557	1.56825	2.26638		C	-3.26032	0.0363855	-0.137964	-0.023832	0.136488	0.322515	0.102396	-0.249297	0.0534452	0.142903	0.133319	0.0903387		C	0	0	0	0	0	0	0	0	0	0	0	0
	D	23.6457	0.368065	2.74526	0.613271	1.11123	0.781462	0.851993	0.943876	0.494838	0.275194	0.790763	0		D	-3.26035	-0.015131	-0.408658	0.088738	-0.529527	0.191872	-0.0679001	-0.21983	0.0972134	-0.0290524	0.204038	0		D	0	0	0	0	0	0	0	0	0	0	0	0
	E	0	2.30553	2.01381	1.58762	-0.0262022	1.21004	0.435	-1.323	1.13644	0.914947	0.728442	24.9771		E	0	-0.349819	-0.0937207	-0.00580539	0.101236	0.170602	-0.0851466	0.0391214	0.045093	0.0754801	0.23344	-2.45015		E	0	0	0	0	0	0	0	0	0	0	0	0
	F	1.63128	0.94701	0.961862	0.00298371	1.24904	1.08112	1.09882	2.08869	1.07586	1.75222	1.61136	25.0116		F	0.130508	0.0926188	0.177349	0.0333671	-0.114508	0.127086	0.490723	0.117742	0.0192595	-0.229839	0.00691531	-2.84581		F	0	0	0	0	0	0	0	0	0	0	0	0
	G	1.56592	1.02306	0.770008	1.56115	0.789309	-0.520143	1.45703	0.513183	0.896432	0.248712	0.729992	1.35747		G	0.0821238	-0.0731152	-0.156283	-0.242956	0.0138476	0.144325	-0.103419	-0.193604	-0.148113	-0.0415971	0.163481	-0.154526		G	0	0	0	0	0	0	0	0	0	0	0	0
	H	0	1.85028	-0.206004	0.116509	2.99658	0.405689	1.40528	0.762108	0.057025	0.306238	4.287	0		H	0	-0.332949	0.0607894	0.0293682	0.0546676	0.104406	-0.195928	-0.0037551	0.0699554	0.0468489	-0.000287959	0		H	0	0	0	0	0	0	0	0	0	0	0	0
	Measurement 7														Measurement 7														Measurement 7
		1	2	3	4	5	6	7	8	9	10	11	12			1	2	3	4	5	6	7	8	9	10	11	12			1	2	3	4	5	6	7	8	9	10	11	12
	A	0	0.607478	1.55258	-13.2945	0.256259	0.00731836	1.06201	1.59468	1.6081	0.086944	0.459648	0		A	0	-0.103393	-0.0851404	0.10871	0.0552885	0.175639	-0.107355	-0.0415161	-0.115059	0.12907	0.190385	0		A	0	0	0	0	0	0	0	0	0	0	0	0
	B	1.27431	0.23025	-0.184715	0.261559	1.55122	3.11328	2.37893	0.43769	0.216936	3.01322	1.98634	1.03804		B	0.0293122	0.0735229	0.148657	0.0878602	0.0135508	-0.142751	0.00538116	0.137163	0.0646695	-0.207528	-0.120818	0.113017		B	0	0	0	0	0	0	0	0	0	0	0	0
	C	23.6263	0.517553	1.65995	1.39442	1.00508	1.29163	1.04439	1.41161	0.670936	0.578544	1.67047	1.51049		C	-3.21235	0.0976726	-0.138883	-0.208898	0.179118	0.166925	0.116144	-0.212579	0.042444	-0.214261	0.113966	0.207791		C	0	0	0	0	0	0	0	0	0	0	0	0
	D	23.3229	0.440803	2.57194	0.283494	1.13193	1.22089	0.932832	1.31635	0.447815	1.08954	0.63332	0		D	-3.2337	0.00291146	-0.374352	0.0749845	-0.141899	0.177895	-0.0204655	-0.187277	0.0817206	-0.0115733	0.170047	0		D	0	0	0	0	0	0	0	0	0	0	0	0
	E	0	2.12607	2.10714	1.52006	-0.114125	1.63267	1.58035	-0.609313	1.20162	0.568674	0.65355	24.4235		E	0	-0.301966	-3.03905	0.0224822	0.155826	0.184836	-0.0757099	0.0657995	0.032563	0.0948776	0.185498	-2.46512		E	0	0	0	0	0	0	0	0	0	0	0	0
	F	1.66607	0.824857	1.00863	0.336401	0.881716	0.562389	0.942508	0.608665	1.1681	1.59901	0.569912	25.241		F	0.117496	0.139163	0.140127	0.00979628	-0.0522044	0.153426	0.125517	0.130484	0.0369545	-0.200383	0.109512	-2.94391		F	0	0	0	0	0	0	0	0	0	0	0	0
	G	0.99403	0.606239	1.09786	1.45223	0.543342	0.514903	1.62824	0.6549	0.694677	0.375078	0.555708	1.47653		G	0.124082	-0.0243385	-0.173618	-0.189599	0.0460244	0.244592	-0.0417397	-0.13479	-0.101191	-0.00167527	0.162598	-0.160443		G	0	0	0	0	0	0	0	0	0	0	0	0
	H	0	1.79836	-0.0629262	-0.103845	2.67423	0.285875	1.36572	-0.0689909	0.113845	0.0441779	2.30635	0		H	0	-0.278027	0.0909664	0.0140904	0.0702143	0.0751166	-0.22801	-0.0465965	0.0735165	0.0302472	0.155763	0		H	0	0	0	0	0	0	0	0	0	0	0	0
	Measurement 8														Measurement 8														Measurement 8
		1	2	3	4	5	6	7	8	9	10	11	12			1	2	3	4	5	6	7	8	9	10	11	12			1	2	3	4	5	6	7	8	9	10	11	12
	A	0	0.616124	1.68663	-12.6701	-0.260316	0.378606	1.01404	1.80594	1.3506	0.121899	0.610902	0		A	0	-0.128911	-0.110468	0.122293	0.127953	0.1977	-0.0878553	-0.0779901	-0.136987	0.0857833	0.147619	0		A	0	0	0	0	0	0	0	0	0	0	0	0
	B	1.36734	1.12918	-0.0633711	0.314333	1.46038	3.01625	2.34624	0.793166	0.42816	3.20201	1.76022	1.02916		B	-0.0507195	0.0772804	0.139256	0.0426775	-0.0270236	-0.136772	0.0191687	0.17228	0.0859181	-0.242825	-0.113955	0.0876012		B	0	0	0	0	0	0	0	0	0	0	0	0
	C	23.1091	0.526133	1.28146	1.31642	0.752544	1.4057	0.953869	1.34538	0.683412	0.805665	1.53586	1.17672		C	-3.56315	0.0248311	-0.111713	-0.0386159	0.880334	0.143482	0.110784	-0.167948	0.0134551	0.239099	0.0974934	0.178633		C	0	0	0	0	0	0	0	0	0	0	0	0
	D	22.1907	0.641877	2.77519	0.390484	1.36272	1.03391	0.798461	1.49846	0.450142	1.07745	0.74816	0		D	-3.47454	-0.0154638	-0.337927	0.130505	-0.191899	-0.00432456	-0.0216221	-0.287713	0.0906646	-0.0317249	0.138675	0		D	0	0	0	0	0	0	0	0	0	0	0	0
	E	0	2.17117	1.92207	1.38242	0.0914865	1.86489	1.41042	0.228187	1.11349	1.02548	0.970395	24.7402		E	0	-0.34775	-0.138569	0.00524016	0.108861	0.217876	-0.14746	0.0320034	0.0388962	0.0945065	0.198936	-2.59158		E	0	0	0	0	0	0	0	0	0	0	0	0
	F	1.26599	0.826942	1.54976	0.458808	0.614963	0.604436	1.13975	0.909051	1.3007	1.80364	0.233369	25.0966		F	0.0626503	0.111157	0.142901	0.0274854	-0.0611544	0.137508	0.114127	0.141478	0.0330454	-0.226793	0.109752	-3.20643		F	0	0	0	0	0	0	0	0	0	0	0	0
	G	0.950771	1.07231	1.45648	1.33673	0.77798	1.089	1.53189	0.925908	0.589587	0.517243	0.663	1.71998		G	0.0843955	-0.113722	-0.213922	-0.230538	0.0131817	0.251027	-0.0187676	-0.116683	-0.138428	-0.00149844	0.172781	-3.74764		G	0	0	0	0	0	0	0	0	0	0	0	0
	H	0	2.00606	0.0262804	-0.148496	1.86277	0.152793	1.50499	0.448334	0.240235	-0.0162304	0.802245	0		H	0	-0.3527	0.0724463	0.0340965	0.0674787	0.0788141	-0.240023	0.000503931	0.0535025	-0.00963452	0.174025	0		H	0	0	0	0	0	0	0	0	0	0	0	0
	Measurement 9														Measurement 9														Measurement 9
		1	2	3	4	5	6	7	8	9	10	11	12			1	2	3	4	5	6	7	8	9	10	11	12			1	2	3	4	5	6	7	8	9	10	11	12
	A	0	6.21767	10.6694	-2.61099	0.683017	3.86136	8.68723	14.5922	8.85562	2.05934	2.53511	0		A	0	-0.908794	-1.34669	-0.489455	-0.109827	-0.35888	-1.17126	-1.58416	-1.09356	-0.0614595	-0.046413	0		A	0	0	0	0	0	0	0	0	0	0	0	0
	B	1.21957	2.17619	0.72141	-0.00527287	3.75162	9.81148	3.15182	0.70668	0.147682	29.4324	17.0935	0.818355		B	-0.146246	-0.138637	0.0840674	-0.0286245	-0.629364	-1.29655	-0.354363	0.0995636	0.145433	-2.707	-2.78421	-0.109286		B	0	0	0	0	0	0	0	0	0	0	0	0
	C	59.6286	1.6055	4.67037	5.0495	1.35315	6.48089	1.32474	6.2473	1.28821	2.94465	9.17483	5.36806		C	-5.50458	-0.0509818	-0.701517	-0.628948	0.024953	-1.02974	0.0309184	-0.706592	-0.145456	-0.314477	-1.13431	-1.16464		C	0	0	0	0	0	0	0	0	0	0	0	0
	D	57.2018	1.5587	19.1485	0.260751	3.37383	1.52181	4.19038	7.32776	0.541398	5.03984	0.439201	0		D	-6.84484	-0.320104	-2.07245	0.0218779	-0.832133	0.023198	-0.744953	-0.795603	0.0916179	-0.133185	0.193697	0		D	0	0	0	0	0	0	0	0	0	0	0	0
	E	0	4.84188	11.5909	6.1393	0.283925	1.73313	10.0941	4.24554	8.57693	1.53581	1.98131	45.4281		E	0	-0.675255	-1.78175	-1.09016	0.0963562	-0.120189	-1.24165	-0.658523	-0.986075	0.0352621	-0.0792625	-4.5032		E	0	0	0	0	0	0	0	0	0	0	0	0
	F	8.26755	1.29256	2.58052	2.48748	4.02366	1.62729	1.7997	2.54179	5.3199	16.4162	0.915676	51.0978		F	-1.14443	0.0468323	-0.052005	-0.278582	-1.00539	-0.145384	0.389076	-0.0224121	-0.664992	-1.76656	-0.114364	-5.54493		F	0	0	0	0	0	0	0	0	0	0	0	0
	G	1.40098	2.92344	3.5016	11.1336	4.18095	2.41455	8.15224	15.215	4.08372	2.63332	0.921479	9.08721		G	-0.136605	-0.517224	-0.378784	-1.85127	-0.0933291	0.0160522	-1.21494	-2.22006	-1.25394	-0.507034	0.0677677	-1.41353		G	0	0	0	0	0	0	0	0	0	0	0	0
	H	0	23.5344	3.66846	0.136056	3.92195	1.42355	18.0977	3.55825	0.929857	2.44904	3.42798	0		H	0	-3.1249	-0.61793	0.042413	-0.734802	-0.386134	-2.17227	0.00406831	0.0536188	-0.298766	0.103801	0		H	0	0	0	0	0	0	0	0	0	0	0	0
	Measurement 10														Measurement 10														Measurement 10
		1	2	3	4	5	6	7	8	9	10	11	12			1	2	3	4	5	6	7	8	9	10	11	12			1	2	3	4	5	6	7	8	9	10	11	12
	A	0	5.77873	9.23392	-0.897079	-0.318241	4.03414	8.24166	15.6867	8.02419	1.18536	2.93529	0		A	0	-0.762899	-0.997244	-0.194776	0.174431	-0.0514976	-0.926278	-1.42109	-1.14077	0.0918949	0.0484078	0		A	0	0	0	0	0	0	0	0	0	0	0	0
	B	3.02812	2.32085	1.02209	0.21398	4.57401	9.8663	3.64023	0.625602	0.445149	19.2468	18.0729	1.37072		B	-0.103279	-0.16414	0.095985	0.0325145	-0.522405	-1.03138	-0.358424	0.0591201	0.107048	-1.6675	-2.05848	0.0176414		B	0	0	0	0	0	0	0	0	0	0	0	0
	C	38.8159	1.57435	5.20286	5.36521	1.81774	6.91873	1.49127	5.97375	1.48777	2.91472	9.70198	5.6688		C	-2.41759	-0.0094593	-0.553695	-0.468854	0.10644	-0.804497	-0.00848019	-0.458795	-0.0594142	-0.107667	-1.04064	-0.592262		C	0	0	0	0	0	0	0	0	0	0	0	0
	D	40.1508	2.0617	16.6859	0.271137	4.57702	1.40142	4.4058	9.01584	0.547207	5.431	1.00481	0		D	-3.27242	-0.244247	-1.71168	0.105713	-0.955455	0.125231	-0.572239	-0.662869	0.0728068	-0.284975	0.175335	0		D	0	0	0	0	0	0	0	0	0	0	0	0
	E	0	6.008	12.1493	6.77123	0.577224	8.87513	8.46899	5.20247	9.97504	0.929102	2.20611	33.0544		E	0	-0.612392	-1.35904	-1.01573	0.0918868	0.08539	-1.07305	-0.494149	-0.98888	0.0634675	0.102712	-2.60233		E	0	0	0	0	0	0	0	0	0	0	0	0
	F	8.76757	1.23102	2.58078	2.68699	4.98263	1.5981	1.48312	2.81035	5.46704	14.3446	0.806458	35.4873		F	-0.915973	0.0712564	7.40166e-05	-0.193264	-0.965688	0.0938659	0.108842	-0.0247526	-0.591089	-1.48582	0.16738	-2.85434		F	0	0	0	0	0	0	0	0	0	0	0	0
	G	1.79917	3.78698	6.42532	11.6814	4.08571	2.43155	6.80661	14.6636	4.2343	2.99999	1.6879	9.60816		G	0.0700289	-0.41174	-0.650666	-1.67027	-0.519747	0.0786075	-1.09451	-1.92561	-0.980441	-0.394349	0.158342	-1.12068		G	0	0	0	0	0	0	0	0	0	0	0	0
	H	0	26.083	3.72057	0.203173	3.88504	1.73242	18.9491	2.86264	1.08446	1.32171	2.68643	0		H	0	-2.87841	-0.421043	0.0489127	-0.505588	-0.129134	-2.01092	-0.000694516	0.128135	-0.134638	0.0652544	0		H	0	0	0	0	0	0	0	0	0	0	0	0
	Measurement 11														Measurement 11														Measurement 11
		1	2	3	4	5	6	7	8	9	10	11	12			1	2	3	4	5	6	7	8	9	10	11	12			1	2	3	4	5	6	7	8	9	10	11	12
	A	0	5.77125	7.79804	-0.4131	0.716398	3.99345	10.9714	15.0696	8.83197	1.48623	3.47415	0		A	0	-0.747424	-0.967138	-0.187868	0.167801	0.0351821	-0.888894	-1.31551	-1.15628	0.142375	0.166681	0		A	0	0	0	0	0	0	0	0	0	0	0	0
	B	5.37895	1.81442	0.960405	0.351177	5.35904	8.4756	3.95844	0.73117	0.446402	16.8736	16.5379	2.37165		B	-0.220783	-0.0574374	0.132652	0.0549084	-0.52825	-0.87409	-0.321145	0.119943	0.102995	-1.49935	-1.97808	0.0109196		B	0	0	0	0	0	0	0	0	0	0	0	0
	C	36.2185	1.53821	5.31136	5.28251	1.67624	6.42043	1.28981	5.84832	1.82748	2.22036	8.96055	5.83613		C	-2.20315	0.0103547	-0.426994	-0.450267	0.151823	-0.649323	0.106681	-0.451983	-0.0870063	-0.0404612	-0.978937	-0.371726		C	0	0	0	0	0	0	0	0	0	0	0	0
	D	35.4801	2.27982	17.0913	0.319804	5.54819	1.32088	4.55917	9.68893	0.39442	6.28709	1.10538	0		D	-2.55199	-0.244797	-1.55665	0.122657	-0.874311	0.155416	-0.546499	-0.743246	0.100472	-0.369904	0.257467	0		D	0	0	0	0	0	0	0	0	0	0	0	0
	E	0	6.19689	11.1757	6.59589	0.783564	3.18028	7.23911	5.31262	9.61089	1.61219	2.09956	30.4135		E	0	-0.552605	-0.972779	-1.01022	0.116264	1.02818	-1.03349	-0.516497	-0.917996	0.192558	0.168082	-3.12039		E	0	0	0	0	0	0	0	0	0	0	0	0
	F	8.78208	1.12804	2.48259	2.99926	4.82096	1.48322	1.96649	2.73996	5.15299	11.4867	0.952363	31.0819		F	-0.930182	0.0667057	0.0282475	-0.173328	-0.855989	0.12502	0.16249	0.0529541	-0.513334	-1.21893	0.205835	-3.22967		F	0	0	0	0	0	0	0	0	0	0	0	0
	G	1.74497	4.16467	8.39999	11.0485	3.69801	1.94564	6.73402	13.574	4.84763	2.6965	1.49395	8.06778		G	0.124292	-0.400033	-0.853336	-1.58056	-0.470727	0.0944264	-1.09607	-1.77015	-0.864211	-0.344475	0.280894	-0.730006		G	0	0	0	0	0	0	0	0	0	0	0	0
	H	0	25.3145	3.51568	0.176703	3.56453	1.7023	18.4437	2.63066	1.00956	1.49407	2.51004	0		H	0	-2.58668	-0.389688	0.0869863	-0.421969	0.0246373	-1.8928	0.0229869	0.0764554	-0.134356	0.108279	0		H	0	0	0	0	0	0	0	0	0	0	0	0
	Measurement 12														Measurement 12														Measurement 12
		1	2	3	4	5	6	7	8	9	10	11	12			1	2	3	4	5	6	7	8	9	10	11	12			1	2	3	4	5	6	7	8	9	10	11	12
	A	0	0.530567	0.785734	-12.4167	1.82497	0.613183	0.667573	1.09804	7.64168	-0.187133	1.5542	0		A	0	0.0260932	0.161643	0.137546	0.158315	0.154524	0.0101527	0.118915	0.0917416	0.142707	0.182855	0		A	0	0	0	0	0	0	0	0	0	0	0	0
	B	0.113458	1.09569	-0.198761	-0.677597	0.996187	1.37808	1.20735	1.1572	0.0346348	1.21779	0.654422	0.0593444		B	0.041802	0.0364963	0.136229	0.0119258	0.0814865	0.327493	0.38735	0.185126	0.0287919	0.10321	0.0947244	0.15628		B	0	0	0	0	0	0	0	0	0	0	0	0
	C	9.09434	0.386505	1.68744	-0.0839862	1.53223	-0.641187	0.719255	0.356187	0.422796	1.64958	-0.5455	1.11994		C	-0.319734	0.0861872	0.0251434	0.0712157	0.153408	0.11887	0.144487	-0.0439642	0.0127152	-0.226909	0.115369	0.368122		C	0	0	0	0	0	0	0	0	0	0	0	0
	D	9.07796	0.637369	1.46594	0.37631	1.79499	0.394934	1.02026	0.275524	-0.139316	0.890448	-0.784788	0		D	-0.629471	0.150066	0.0164212	0.0492988	0.0109462	0.222471	0.00411992	0.0160409	-0.0425933	0.0358674	0.20526	0		D	0	0	0	0	0	0	0	0	0	0	0	0
	E	0	1.41989	0.677484	0.41677	0.654875	-2.21451	0.619492	0.0185038	0.742404	1.95123	1.60092	7.575		E	0	0.00722225	0.0886996	0.176954	0.182626	0.146216	0.0339717	0.0451314	0.0165136	0.10475	0.229751	-0.233147		E	0	0	0	0	0	0	0	0	0	0	0	0
	F	0.811401	-0.114942	1.31346	-0.233888	0.278033	1.0574	1.26655	0.928421	-0.0197287	0.567898	1.02437	7.78003		F	0.372745	0.174756	0.19296	0.0434569	-0.0957048	0.144617	0.0473483	0.206868	0.0707376	-0.0365541	0.0881386	-0.339685		F	0	0	0	0	0	0	0	0	0	0	0	0
	G	0.529736	0.949216	-0.213332	0.572689	0.224597	0.958045	1.26645	-0.376867	0.790403	-0.726756	0.159372	0.975592		G	0.0235968	0.0161824	0.0252801	0.0373138	0.0910297	-0.0921944	-0.00522083	0.0672251	0.0455475	0.148141	-0.0853345	0.241794		G	0	0	0	0	0	0	0	0	0	0	0	0
	H	0	0.020737	1.29177	0.234323	0.737666	0.594455	0.479522	1.60606	0.336937	-1.42036	-0.26677	0		H	0	0.0793977	0.32603	0.0182484	0.0464071	-0.054431	-0.0004896	-0.00036937	-0.0208614	0.14046	-0.180652	0		H	0	0	0	0	0	0	0	0	0	0	0	0
	Measurement 13														Measurement 13														Measurement 13
		1	2	3	4	5	6	7	8	9	10	11	12			1	2	3	4	5	6	7	8	9	10	11	12			1	2	3	4	5	6	7	8	9	10	11	12
	A	0	0.399257	0.391406	-12.3414	1.31022	0.569153	0.0646275	0.801503	-0.23619	-0.152512	1.47125	0		A	0	-0.0204114	0.0831738	0.100284	0.073488	0.117045	-0.00421158	-0.0567197	-0.0544103	0.0787142	0.249397	0		A	0	0	0	0	0	0	0	0	0	0	0	0
	B	0.506027	0.863331	-0.109716	-0.557063	1.38684	1.0158	1.24949	1.37172	0.530205	0.952502	0.571102	-0.166097		B	0.0977982	-0.624084	0.108638	0.0200954	0.0457737	0.205168	0.166656	0.0809534	-0.0264651	0.0818959	0.108542	0.0767472		B	0	0	0	0	0	0	0	0	0	0	0	0
	C	8.36935	0.318976	1.20129	0.198322	1.61531	-0.770652	0.64824	0.282233	0.317051	1.07465	-0.281363	0.761905		C	-0.513388	0.0607952	0.0215588	0.0773367	0.12903	0.0725674	0.0665183	0.0286989	0.018116	-0.0803395	0.0233544	0.19193		C	0	0	0	0	0	0	0	0	0	0	0	0
	D	8.32578	0.459564	0.916648	0.255247	1.30653	0.254317	0.537616	0.281873	-0.0111647	0.48391	-0.489992	0		D	-0.684268	0.0876381	-0.00789743	0.0473583	-0.0187235	0.16172	-0.0637886	-0.00419978	-0.00085622	0.0459238	0.101495	0		D	0	0	0	0	0	0	0	0	0	0	0	0
	E	0	1.17183	0.665906	0.369868	0.911479	-1.44349	1.08151	0.101147	1.06754	1.53624	0.86504	7.32808		E	0	0.00435617	-0.873074	0.0990161	0.0440168	0.107466	-0.0917994	0.0462346	-0.0106607	0.174453	0.131335	-0.367255		E	0	0	0	0	0	0	0	0	0	0	0	0
	F	0.364183	0.151725	1.21497	-0.174872	0.405094	0.989763	1.01829	1.1991	0.00370854	0.596936	1.16758	7.81413		F	0.219591	0.118281	0.0811562	0.0526145	-0.0560989	0.102756	0.0805642	0.0638089	0.0511541	0.0187039	0.0544099	-0.448435		F	0	0	0	0	0	0	0	0	0	0	0	0
	G	0.538377	0.382925	-0.128647	0.389583	0.220116	0.907392	1.06111	-0.272477	0.393687	-0.819967	1.04202	0.593199		G	0.0184406	0.0284376	0.0526535	0.0231807	-0.0341742	0.0255658	-0.00275088	0.0501773	-0.0317469	0.0904941	0.0706688	0.146661		G	0	0	0	0	0	0	0	0	0	0	0	0
	H	0	-0.0781488	1.0551	-0.0953588	1.04396	0.398608	0.244602	1.32889	0.694883	0.503603	1.99039	0		H	0	0.0536881	0.00702478	0.0358318	0.331684	0.0139056	0.0407541	0.0297122	0.0117696	0.0613841	0.1372	0		H	0	0	0	0	0	0	0	0	0	0	0	0
	Measurement 14														Measurement 14														Measurement 14
		1	2	3	4	5	6	7	8	9	10	11	12			1	2	3	4	5	6	7	8	9	10	11	12			1	2	3	4	5	6	7	8	9	10	11	12
	A	0	0.395733	0.271889	-12.0829	1.17152	0.483575	0.17475	0.744791	-0.39446	0.057422	1.11837	0		A	0	-0.0573983	0.0839782	0.0699897	0.0957029	0.0829493	0.0193483	0.0660111	-0.0825265	0.0430943	0.0937754	0		A	0	0	0	0	0	0	0	0	0	0	0	0
	B	0.4248	0.0654169	-0.277548	-0.492576	0.541546	0.998393	1.20727	0.911469	0.108423	0.970677	0.637171	0.213859		B	0.0897941	0.0848443	0.0731028	0.0121083	0.0620116	0.170382	-0.0109747	0.113391	4.38814e-05	0.0659295	0.111517	0.0669339		B	0	0	0	0	0	0	0	0	0	0	0	0
	C	8.38664	0.144923	1.19907	0.25726	1.51743	-0.799499	0.742843	0.787068	0.238036	1.1502	-0.111964	0.0841028		C	-0.568544	0.023949	0.0192464	0.0589558	0.116753	0.075468	0.0918057	0.21656	0.0296153	-0.0519115	-0.0160007	0.0982503		C	0	0	0	0	0	0	0	0	0	0	0	0
	D	8.11604	0.464168	0.896711	0.300444	1.18524	0.344527	0.630132	0.376763	-0.00905616	0.615585	-0.630744	0		D	-0.739811	0.0739114	-0.0134062	0.150167	0.0102389	0.134982	0.0443828	0.00253649	-0.00429264	0.0340566	0.130158	0		D	0	0	0	0	0	0	0	0	0	0	0	0
	E	0	1.06702	0.66581	0.355725	1.02783	-1.08791	1.16794	0.123642	0.913533	1.36414	0.659362	7.36017		E	0	-0.0310431	0.0344078	0.0698194	0.118238	0.101663	0.00463937	0.0316535	-0.00179146	0.131981	0.05533	-0.421879		E	0	0	0	0	0	0	0	0	0	0	0	0
	F	0.291979	0.481436	1.01023	-0.173168	0.292969	1.01071	1.44977	1.16113	-0.0209172	0.431052	1.02427	7.84875		F	0.115833	0.102288	0.0898255	0.034192	-0.059195	0.077427	0.104277	0.0753614	0.0363885	0.0889549	0.0542393	-0.494123		F	0	0	0	0	0	0	0	0	0	0	0	0
	G	0.77857	0.314963	-0.0328301	0.436642	0.341275	0.890183	1.19717	-0.145286	0.277565	-0.821121	-4.11643	0.43703		G	0.0701795	0.0186956	0.00876792	0.0054269	0.0190201	0.0116113	0.0141792	0.0327673	-0.00200199	0.0812104	0.0651811	0.155061		G	0	0	0	0	0	0	0	0	0	0	0	0
	H	0	0.101889	1.01729	-0.12511	0.952523	0.260447	0.240931	1.29594	0.473917	-0.0773791	1.16534	0		H	0	0.0168163	0.0135258	0.0370255	-0.0205671	0.112457	-0.0431418	-0.00640683	0.0283259	-0.00932723	0.0478739	0		H	0	0	0	0	0	0	0	0	0	0	0	0
OCR Group Data (pmol/min):
Measurement:	Measurement 1	Measurement 2	Measurement 3	Measurement 4	Measurement 5	Measurement 6	Measurement 7	Measurement 8	Measurement 9	Measurement 10	Measurement 11	Measurement 12	Measurement 13	Measurement 14
Time (min):	1.08333	4.73333	11.3333	15.9167	21.3	28.0667	32.65	38.05	44.8167	49.4	54.8	61.55	66.1333	71.5333
Background	0	0	0	0	0	0	0	0	0	0	0	0	0	0
PLATE 2 SAMPLES 49 TO 88 REPL 1	-0.463898	-0.8684	3.69606	3.12529	2.75211	0.639104	0.632761	0.705325	4.34345	4.83001	4.64981	0.252666	0.17603	0.134831
PLATE 2 SAMPLES 49 TO 88 REPL 2	-1.45023	-0.690218	5.13967	4.11724	3.4248	1.07388	0.981742	1.02508	6.21724	5.94361	5.81485	0.75374	0.62883	0.448965
SAMPLE 1 CONTROL	-0.0467204	0.0182949	11.6797	8.65602	6.7371	1.32691	1.27431	1.36734	1.21957	3.02812	5.37895	0.113458	0.506027	0.4248
SAMPLE 89 CONTROL	0.0682339	-0.176857	2.5858	2.16001	1.54531	1.25925	1.03804	1.02916	0.818355	1.37072	2.37165	0.0593444	-0.166097	0.213859
LIVERMITO CONTROLS	0.0328393	0.748544	55.4325	29.2527	24.5227	24.2805	24.1534	23.7841	53.3391	36.8771	33.2985	8.38184	7.95933	7.9279
SAMPLE 44 CONTROL	0.0193063	-0.0414965	9.05778	7.33458	6.62168	2.26638	1.51049	1.17672	5.36806	5.6688	5.83613	1.11994	0.761905	0.0841028
SAMPLE 96 CONTROL	-0.439561	0.103585	4.64958	3.82829	3.60031	0.95889	0.921132	1.14618	3.83591	4.27303	3.75757	0.597242	0.322749	0.155216
SAMPLE 8 CONTROL	0.664105	0.539704	5.45609	4.48112	3.94747	1.63128	1.66607	1.26599	8.26755	8.76757	8.78208	0.811401	0.364183	0.291979
SAMPLE 45 CONTROL	0.216076	0.0388786	1.47344	1.03634	1.20351	1.56592	0.99403	0.950771	1.40098	1.79917	1.74497	0.529736	0.538377	0.77857
OCR Group Error (pmol/min)	StandardDeviation
Measurement:	Measurement 1	Measurement 2	Measurement 3	Measurement 4	Measurement 5	Measurement 6	Measurement 7	Measurement 8	Measurement 9	Measurement 10	Measurement 11	Measurement 12	Measurement 13	Measurement 14
Time (min):	1.08333	4.73333	11.3333	15.9167	21.3	28.0667	32.65	38.05	44.8167	49.4	54.8	61.55	66.1333	71.5333
Background	0	0	0	0	0	0	0	0	0	0	0	0	0	0
PLATE 2 SAMPLES 49 TO 88 REPL 1	1.76362	2.60091	5.64386	3.96848	2.97129	2.55318	2.4004	2.29993	5.05608	5.1166	4.90662	2.19842	2.12571	2.05934
PLATE 2 SAMPLES 49 TO 88 REPL 2	5.509	2.15201	5.20355	3.71514	2.84245	0.943756	0.749415	0.648605	6.35689	5.56106	5.13043	1.35472	0.610045	0.940125
SAMPLE 1 CONTROL	0	0	0	0	0	0	0	0	0	0	0	0	0	0
SAMPLE 89 CONTROL	0	0	0	0	0	0	0	0	0	0	0	0	0	0
LIVERMITO CONTROLS	2.2954	1.71088	9.88219	0.830734	2.46548	0.826851	0.860872	1.37008	6.37924	3.21564	2.97335	0.817599	0.490565	0.437577
SAMPLE 44 CONTROL	0	0	0	0	0	0	0	0	0	0	0	0	0	0
SAMPLE 96 CONTROL	0.736486	0.942193	6.00097	4.82378	3.84067	0.34658	0.481092	0.5092	4.61266	4.65924	3.7657	1.23704	0.716858	0.68968
SAMPLE 8 CONTROL	0	0	0	0	0	0	0	0	0	0	0	0	0	0
SAMPLE 45 CONTROL	0	0	0	0	0	0	0	0	0	0	0	0	0	0
ECAR Group Data (pmol/min)
Measurement:	Measurement 1	Measurement 2	Measurement 3	Measurement 4	Measurement 5	Measurement 6	Measurement 7	Measurement 8	Measurement 9	Measurement 10	Measurement 11	Measurement 12	Measurement 13	Measurement 14
Time (min):	1.08333	4.73333	11.3333	15.9167	21.3	28.0667	32.65	38.05	44.8167	49.4	54.8	61.55	66.1333	71.5333
Background	0	0	0	0	0	0	0	0	0	0	0	0	0	0
PLATE 2 SAMPLES 49 TO 88 REPL 1	0.182916	0.0521229	-0.44878	-0.374613	-0.333298	-0.0132535	-0.0636182	0.0148229	-0.586001	-0.467366	-0.38578	0.0922712	0.0239711	0.0522085
PLATE 2 SAMPLES 49 TO 88 REPL 2	0.270933	0.0471431	-0.645093	-0.491319	-0.41567	-0.00857889	-0.00446719	-0.00107953	-0.680986	-0.549891	-0.495737	0.0538436	0.0395345	0.0394928
SAMPLE 1 CONTROL	0.0315326	0.0591384	-1.58703	-1.36384	-1.19956	-0.0643076	0.0293122	-0.0507195	-0.146246	-0.103279	-0.220783	0.041802	0.0977982	0.0897941
SAMPLE 89 CONTROL	0.0589143	0.0554598	0.0475534	0.0676776	0.0837179	0.0981318	0.113017	0.0876012	-0.109286	0.0176414	0.0109196	0.15628	0.0767472	0.0669339
LIVERMITO CONTROLS	0.145749	0.245255	-10.295	-5.46255	-4.9494	-2.95416	-2.96377	-3.20892	-5.59939	-2.78667	-2.7763	-0.380509	-0.503336	-0.55609
SAMPLE 44 CONTROL	0.274252	0.232894	-0.372132	-0.285672	-0.299965	0.0903387	0.207791	0.178633	-1.16464	-0.592262	-0.371726	0.368122	0.19193	0.0982503
SAMPLE 96 CONTROL	0.143426	0.158702	-0.250983	-0.223514	-0.241106	0.0943171	0.0650339	-1.13668	-0.433031	-0.280878	-0.101486	0.225602	0.126497	0.113516
SAMPLE 8 CONTROL	0.00978478	0.08934	-0.259331	-0.251666	-0.238899	0.130508	0.117496	0.0626503	-1.14443	-0.915973	-0.930182	0.372745	0.219591	0.115833
SAMPLE 45 CONTROL	0.0951132	0.0543896	0.104779	0.0988682	0.0897603	0.0821238	0.124082	0.0843955	-0.136605	0.0700289	0.124292	0.0235968	0.0184406	0.0701795
ECAR Group Error (pmol/min)	StandardDeviation
Measurement:	Measurement 1	Measurement 2	Measurement 3	Measurement 4	Measurement 5	Measurement 6	Measurement 7	Measurement 8	Measurement 9	Measurement 10	Measurement 11	Measurement 12	Measurement 13	Measurement 14
Time (min):	1.08333	4.73333	11.3333	15.9167	21.3	28.0667	32.65	38.05	44.8167	49.4	54.8	61.55	66.1333	71.5333
Background	0	0	0	0	0	0	0	0	0	0	0	0	0	0
PLATE 2 SAMPLES 49 TO 88 REPL 1	0.967972	0.104667	0.871406	0.706473	0.617657	0.175756	0.505453	0.208031	0.699315	0.641471	0.631677	0.0939847	0.194205	0.0541795
PLATE 2 SAMPLES 49 TO 88 REPL 2	1.2358	0.0958408	0.85652	0.680126	0.582546	0.148003	0.123983	0.133104	0.83108	0.680381	0.656996	0.107104	0.0711068	0.0568019
SAMPLE 1 CONTROL	0	0	0	0	0	0	0	0	0	0	0	0	0	0
SAMPLE 89 CONTROL	0	0	0	0	0	0	0	0	0	0	0	0	0	0
LIVERMITO CONTROLS	0.100363	0.0222681	1.02548	0.155094	0.284241	0.388695	0.357633	0.438612	0.959988	0.370014	0.483995	0.172296	0.134622	0.136334
SAMPLE 44 CONTROL	0	0	0	0	0	0	0	0	0	0	0	0	0	0
SAMPLE 96 CONTROL	0.0653384	0.0294491	1.07923	0.913818	0.843725	0.216005	0.195422	2.26136	0.860033	0.728196	0.546147	0.018617	0.0229682	0.0519063
SAMPLE 8 CONTROL	0	0	0	0	0	0	0	0	0	0	0	0	0	0
SAMPLE 45 CONTROL	0	0	0	0	0	0	0	0	0	0	0	0	0	0
PER Group Data (pmol/min)
Measurement:	Measurement 1	Measurement 2	Measurement 3	Measurement 4	Measurement 5	Measurement 6	Measurement 7	Measurement 8	Measurement 9	Measurement 10	Measurement 11	Measurement 12	Measurement 13	Measurement 14
Time (min):	1.08333	4.73333	11.3333	15.9167	21.3	28.0667	32.65	38.05	44.8167	49.4	54.8	61.55	66.1333	71.5333
Background	0	0	0	0	0	0	0	0	0	0	0	0	0	0
PLATE 2 SAMPLES 49 TO 88 REPL 1	0	0	0	0	0	0	0	0	0	0	0	0	0	0
PLATE 2 SAMPLES 49 TO 88 REPL 2	0	0	0	0	0	0	0	0	0	0	0	0	0	0
SAMPLE 1 CONTROL	0	0	0	0	0	0	0	0	0	0	0	0	0	0
SAMPLE 89 CONTROL	0	0	0	0	0	0	0	0	0	0	0	0	0	0
LIVERMITO CONTROLS	0	0	0	0	0	0	0	0	0	0	0	0	0	0
SAMPLE 44 CONTROL	0	0	0	0	0	0	0	0	0	0	0	0	0	0
SAMPLE 96 CONTROL	0	0	0	0	0	0	0	0	0	0	0	0	0	0
SAMPLE 8 CONTROL	0	0	0	0	0	0	0	0	0	0	0	0	0	0
SAMPLE 45 CONTROL	0	0	0	0	0	0	0	0	0	0	0	0	0	0
PER Group Error (pmol/min)	StandardDeviation
Measurement:	Measurement 1	Measurement 2	Measurement 3	Measurement 4	Measurement 5	Measurement 6	Measurement 7	Measurement 8	Measurement 9	Measurement 10	Measurement 11	Measurement 12	Measurement 13	Measurement 14
Time (min):	1.08333	4.73333	11.3333	15.9167	21.3	28.0667	32.65	38.05	44.8167	49.4	54.8	61.55	66.1333	71.5333
Background	0	0	0	0	0	0	0	0	0	0	0	0	0	0
PLATE 2 SAMPLES 49 TO 88 REPL 1	0	0	0	0	0	0	0	0	0	0	0	0	0	0
PLATE 2 SAMPLES 49 TO 88 REPL 2	0	0	0	0	0	0	0	0	0	0	0	0	0	0
SAMPLE 1 CONTROL	0	0	0	0	0	0	0	0	0	0	0	0	0	0
SAMPLE 89 CONTROL	0	0	0	0	0	0	0	0	0	0	0	0	0	0
LIVERMITO CONTROLS	0	0	0	0	0	0	0	0	0	0	0	0	0	0
SAMPLE 44 CONTROL	0	0	0	0	0	0	0	0	0	0	0	0	0	0
SAMPLE 96 CONTROL	0	0	0	0	0	0	0	0	0	0	0	0	0	0
SAMPLE 8 CONTROL	0	0	0	0	0	0	0	0	0	0	0	0	0	0
SAMPLE 45 CONTROL	0	0	0	0	0	0	0	0	0	0	0	0	0	0

## Sheet: Automated SH Plate Analysis
OCR
Measurement 1														Avg Baseline
	1	2	3	4	5	6	7	8	9	10	11	12			1	2	3	4	5	6	7	8	9	10	11	12
A	0	-0.0362552	-0.333834	-0.0839263	-0.454967	0	-0.155292	-0.416735	-0.217757	-0.479227	0	0		A	0	0.241188	-0.302791	0.0660392	-0.50297	0	-0.0784294	-0.461368	-0.17658	-0.479724	0	0
B	0	-0.0783736	2.81521	-0.178146	-0.393071	0	0.148629	-0.618514	0.363062	-0.355821	0	0		B	0	0.0161418	1.02404	-0.0977962	-0.385448	0	0.32087	-0.490405	0.390475	-0.163851	0	0
C	0	-0.214482	-0.163375	-0.40608	3.51078	0	-0.135324	-0.430126	-0.505048	4.6778	0	0		C	0	0.0909056	-0.114497	-0.379818	3.4439	0	0.0581719	-0.289205	-0.544143	4.79288	0	0
D	0	-0.250887	-0.0933046	-0.249921	3.94517	0	-0.184859	-0.57843	0.187266	4.00399	0	0		D	0	-0.209139	-0.121846	-0.262379	3.87587	0	-0.230421	-0.522108	0.542874	3.67344	0	0
E	0	-0.0855193	0.0916958	-0.300117	0	0	-0.208844	-0.392708	-0.0977457	0	0	0		E	0	0.0550206	0.166561	-0.237505	0	0	-0.0249283	-0.428874	0.188275	0	0	0
F	0	-0.584547	3.27617	-2.56426	0	0	-0.0195995	-1.69108	1.55083	0	0	0		F	0	-0.309364	3.37949	-2.30367	0	0	0.139063	-1.76229	1.09853	0	0	0
G	0	-0.254033	0.0816728	3.72484	0	0	-0.207196	-0.225682	-0.62565	0	0	0		G	0	-0.29601	0.385671	3.9928	0	0	-0.184341	-0.158172	-0.0611304	0	0	0
H	0	-0.511734	0.0980801	4.37901	0	0	-0.356587	-0.05139	-0.240739	0	0	0		H	0	-0.573835	-0.0290891	4.1613	0	0	-0.327719	0.0883441	0.964198	0	0	0
Measurement 2														Avg 1st Injection														Injection-AA														Injection-AA
	1	2	3	4	5	6	7	8	9	10	11	12			1	2	3	4	5	6	7	8	9	10	11	12			1	2	3	4	5	6	7	8	9	10	11	12			1	2	3	4	5	6	7
A	0	0.518631	-0.271748	0.216005	-0.550972	0	-0.00156651	-0.506001	-0.135403	-0.480221	0	0		A	0	0.681277	1.02067	0.272495	-0.347055	0	0.274195	1.09045	1.01721	0.00844606	0	0		A	0	0.552322	0.84419	-0.121741	-0.0416248	0	0.0605415	1.15354	0.994081	-0.0537435	0	0		A	0	0.552322	0.84419	-0.121741	-0.0416248	0	0.0605415
B	0	0.110657	-0.767137	-0.017446	-0.377825	0	0.493111	-0.362295	0.417889	0.0281181	0	0		B	0	0.870748	-0.361077	0.695378	0.413469	0	1.27563	3.43146	1.00836	0.499868	0	0		B	0	0.805798	0.10134	0.718488	0.0805492	0	0.859728	3.15368	0.750225	0.748107	0	0		B	0	0.805798	0.10134	0.718488	0.0805492	0	0.859728
C	0	0.396294	-0.0656187	-0.353555	3.37702	0	0.251668	-0.148284	-0.583238	4.90795	0	0		C	0	1.05779	0.609461	0.368189	-4.74404	0	0.976879	0.718238	-0.173998	5.05833	0	0		C	0	0.766016	0.322287	0.275794	-5.4945	0	0.73142	0.623576	-0.0712145	3.1062	0	0		C	0	0.766016	0.322287	0.275794	-5.4945	0	0.73142
D	0	-0.167391	-0.150387	-0.274836	3.80657	0	-0.275983	-0.465786	0.898483	3.34288	0	0		D	0	0.939064	0.0162944	-0.0369383	5.07028	0	0.906971	-0.543806	1.11772	5.35229	0	0		D	0	0.686545	0.37965	0.269407	2.72695	0	0.525634	-0.240543	0.55073	2.83087	0	0		D	0	0.686545	0.37965	0.269407	2.72695	0	0.525634
E	0	0.19556	0.241426	-0.174892	0	0	0.158987	-0.465041	0.474296	0	0	0		E	0	0.657131	1.08227	2.35398	0	0	0.55748	1.07817	2.54914	0	0	0		E	0	0.252498	0.955827	1.99369	0	0	0.449393	0.512625	2.09918	0	0	0		E	0	0.252498	0.955827	1.99369	0	0	0.449393
F	0	-0.0341799	3.48281	-2.04308	0	0	0.297725	-1.8335	0.646223	0	0	0		F	0	1.01012	6.80883	-1.59456	0	0	0.715358	4.71473	-5.39565	0	0	0		F	0	0.759786	2.70662	-2.83256	0	0	0.702506	-0.262313	-2.30083	0	0	0		F	0	0.759786	2.70662	-2.83256	0	0	0.702506
G	0	-0.337986	0.68967	4.26077	0	0	-0.161486	-0.0906609	0.50339	0	0	0		G	0	0.923383	1.06744	-0.709284	0	0	0.678652	0.261445	3.6509	0	0	0		G	0	0.834732	0.541025	-0.367922	0	0	0.502167	0.135421	2.40531	0	0	0		G	0	0.834732	0.541025	-0.367922	0	0	0.502167
H	0	-0.635937	-0.156258	3.94359	0	0	-0.29885	0.228078	2.16914	0	0	0		H	0	0.00294151	0.919129	6.16044	0	0	-0.122562	0.602572	5.93616	0	0	0		H	0	-0.172298	0.933922	3.62573	0	0	-0.077204	0.1997	3.91468	0	0	0		H	0	-0.172298	0.933922	3.62573	0	0	-0.077204
Measurement 3														Avg Antimycin A
	1	2	3	4	5	6	7	8	9	10	11	12			1	2	3	4	5	6	7	8	9	10	11	12
A	0	0.757725	1.52511	-1.53085	-0.593145	0	0.168056	1.31055	1.25217	0.0749724	0	0		A	0	0.128955	0.176476	0.394236	-0.305431	0	0.213653	-0.0630945	0.0231254	0.0621896	0	0
B	0	0.820045	-1.83196	0.501071	0.501947	0	1.6519	3.85717	1.00332	0.76564	0	0		B	0	0.0649506	-0.462417	-0.02311	0.33292	0	0.415904	0.277789	0.258136	-0.248239	0	0
C	0	1.22762	0.612971	0.308669	-5.50708	0	1.25571	0.865759	-0.140124	5.55017	0	0		C	0	0.291775	0.287174	0.0923945	0.750467	0	0.245458	0.0946624	-0.102784	1.95213	0	0
D	0	1.16695	0.0169278	-0.16228	5.84339	0	1.26972	-0.606304	1.21548	7.04708	0	0		D	0	0.252519	-0.363355	-0.306345	2.34334	0	0.381337	-0.303263	0.566989	2.52141	0	0
E	0	0.602947	1.05022	2.51678	0	0	0.686762	0.905155	2.56366	0	0	0		E	0	0.404633	0.126441	0.360287	0	0	0.108087	0.565548	0.449964	0	0	0
F	0	1.02361	7.04186	-1.16726	0	0	0.775942	4.7974	-7.12937	0	0	0		F	0	0.250333	4.10221	1.238	0	0	0.0128521	4.97704	-3.09483	0	0	0
G	0	1.04701	1.33693	-0.910917	0	0	0.666148	0.2298	4.23066	0	0	0		G	0	0.0886513	0.526417	-0.341361	0	0	0.176484	0.126024	1.24559	0	0	0
H	0	-0.0761106	0.961027	6.85881	0	0	-0.265872	0.541885	6.32359	0	0	0		H	0	0.17524	-0.0147928	2.53471	0	0	-0.0453578	0.402871	2.02148	0	0	0
Measurement 4														Avg TMPD/Asc														TMPD-Azide														TMPD-Azide
	1	2	3	4	5	6	7	8	9	10	11	12			1	2	3	4	5	6	7	8	9	10	11	12			1	2	3	4	5	6	7	8	9	10	11	12			1	2	3	4	5	6	7
A	0	0.690715	0.881632	0.809985	-0.421124	0	0.297455	1.06613	0.980282	-0.00670276	0	0		A	0	0.93845	1.27599	0.796291	-0.520431	0	1.09972	0.916653	0.842125	-0.0898543	0	0		A	0	0.820829	1.09674	0.779043	-0.0698963	0	1.09243	0.828047	0.449611	-0.104549	0	0		A	0	0.820829	1.09674	0.779043	-0.0698963	0	1.09243
B	0	0.890603	-0.0624256	0.570809	0.401675	0	1.2743	3.36807	1.0001	0.463951	0	0		B	0	1.42643	3.25548	1.18651	0.272238	0	1.39912	2.03683	1.76533	0.175158	0	0		B	0	1.08042	3.49947	0.873728	-0.344507	0	1.13402	1.82772	1.25696	-0.0173645	0	0		B	0	1.08042	3.49947	0.873728	-0.344507	0	1.13402
C	0	1.04772	0.680991	0.353769	-4.82102	0	0.943249	0.713409	-0.0237069	5.02701	0	0		C	0	1.38309	1.16487	0.167997	-1.01209	0	1.28872	1.03288	-0.309763	1.83396	0	0		C	0	0.828267	0.853832	-0.108316	-0.62062	0	0.958763	0.56354	-0.0910469	0.104377	0	0		C	0	0.828267	0.853832	-0.108316	-0.62062	0	0.958763
D	0	0.936546	0.0248734	-0.0462394	5.62255	0	0.803496	-0.5203	1.11524	5.25241	0	0		D	0	1.02578	-0.149422	0.77293	1.71375	0	1.13734	0.159137	1.42043	1.33092	0	0		D	0	0.572128	-0.710073	0.857762	1.38135	0	0.694651	-0.122582	0.403333	2.02772	0	0		D	0	0.572128	-0.710073	0.857762	1.38135	0	0.694651
E	0	0.665746	1.0229	2.40795	0	0	0.551914	1.10298	2.59155	0	0	0		E	0	1.33835	2.06935	2.83748	0	0	0.988112	1.99234	3.95847	0	0	0		E	0	0.748959	1.68043	2.54258	0	0	0.464796	1.36199	3.19433	0	0	0		E	0	0.748959	1.68043	2.54258	0	0	0.464796
F	0	1.04155	7.13564	-2.03589	0	0	0.724765	4.97859	-5.3133	0	0	0		F	0	1.53551	0.339072	1.05654	0	0	1.69333	2.61515	-5.16851	0	0	0		F	0	1.02849	2.48447	0.940082	0	0	1.06822	-0.393473	-0.501616	0	0	0		F	0	1.02849	2.48447	0.940082	0	0	1.06822
G	0	0.92476	0.969109	-0.818597	0	0	0.654472	0.335552	4.1061	0	0	0		G	0	1.33631	1.23046	0.0657839	0	0	1.28417	0.858434	1.47221	0	0	0		G	0	0.892718	0.497799	0.526142	0	0	1.05739	0.43169	0.395862	0	0	0		G	0	0.892718	0.497799	0.526142	0	0	1.05739
H	0	0.0646436	1.08549	5.98474	0	0	-0.0861695	0.662625	5.79544	0	0	0		H	0	0.0236744	0.91153	1.66438	0	0	0.23304	0.548656	2.37841	0	0	0		H	0	-0.255984	0.390296	2.11793	0	0	-0.270672	0.0499595	0.56759	0	0	0		H	0	-0.255984	0.390296	2.11793	0	0	-0.270672
Measurement 5														Avg Azide
	1	2	3	4	5	6	7	8	9	10	11	12			1	2	3	4	5	6	7	8	9	10	11	12
A	0	0.595391	0.655251	1.53835	-0.0268981	0	0.357072	0.894657	0.819163	-0.0429315	0	0		A	0	0.117621	0.179251	0.0172478	-0.450535	0	0.00729226	0.0886056	0.392515	0.0146946	0	0
B	0	0.901597	0.811158	1.01425	0.336785	0	0.9007	3.06915	1.02166	0.270015	0	0		B	0	0.346014	-0.24399	0.31278	0.616745	0	0.265105	0.209117	0.508364	0.192522	0	0
C	0	0.898032	0.53442	0.442129	-3.90401	0	0.731675	0.575546	-0.358163	4.59783	0	0		C	0	0.554826	0.311034	0.276312	-0.391471	0	0.329959	0.469335	-0.218716	1.72958	0	0
D	0	0.713696	0.00708189	0.0977044	3.74491	0	0.647696	-0.504814	1.02243	3.75737	0	0		D	0	0.453651	0.560651	-0.0848316	0.332403	0	0.442684	0.281719	1.01709	-0.696801	0	0
E	0	0.702699	1.17368	2.1372	0	0	0.433763	1.22639	2.49221	0	0	0		E	0	0.589391	0.388921	0.294896	0	0	0.523316	0.630355	0.764141	0	0	0
F	0	0.965197	6.24899	-1.58053	0	0	0.645368	4.3682	-3.74429	0	0	0		F	0	0.507025	-2.1454	0.116457	0	0	0.625101	3.00862	-4.66689	0	0	0
G	0	0.798376	0.896283	-0.398336	0	0	0.715335	0.218983	2.61593	0	0	0		G	0	0.443592	0.732663	-0.460358	0	0	0.226781	0.426744	1.07635	0	0	0
H	0	0.0202916	0.710873	5.63778	0	0	-0.0156443	0.603205	5.68945	0	0	0		H	0	0.279658	0.521234	-0.453547	0	0	0.503712	0.498697	1.81082	0	0	0
Measurement 6
	1	2	3	4	5	6	7	8	9	10	11	12
A	0	0.214923	0.175242	-3.45317	-0.398598	0	0.265817	-0.234242	-0.107598	0.104796	0	0
B	0	0.011117	-0.591725	-0.0840961	0.408219	0	0.314352	0.429939	0.124286	-0.349046	0	0
C	0	0.381458	0.142861	0.121087	0.165702	0	0.227661	0.101057	-0.172815	3.0877	0	0
D	0	0.268329	-0.353318	-0.274324	2.06143	0	0.419562	-0.472838	0.56342	2.48275	0	0
E	0	0.443607	0.139912	0.3858	0	0	0.135011	0.696227	0.368679	0	0	0
F	0	0.323077	6.50681	1.46445	0	0	-0.0717835	4.80968	-2.88335	0	0	0
G	0	0.0483973	0.560694	-0.78052	0	0	0.224864	0.0971603	0.877961	0	0	0
H	0	0.150421	0.0681178	2.49246	0	0	0.0228769	0.448546	2.37893	0	0	0
Measurement 7
	1	2	3	4	5	6	7	8	9	10	11	12
A	0	-0.00415844	0.179721	3.03623	-0.297096	0	0.246058	0.00573578	0.123843	0.0975767	0	0
B	0	0.0411368	-0.56013	0.032176	0.31952	0	0.492797	0.188219	0.28715	-0.243759	0	0
C	0	0.277652	0.281545	0.0621147	1.08769	0	0.293075	0.0501343	-0.0857377	1.48718	0	0
D	0	0.227647	-0.387244	-0.366704	2.66673	0	0.354257	-0.411087	0.554652	2.52915	0	0
E	0	0.386474	0.178472	0.344305	0	0	0.0792516	0.534954	0.509363	0	0	0
F	0	0.199004	3.34551	1.15113	0	0	-0.00243636	5.2233	-4.08555	0	0	0
G	0	0.0672866	0.495625	-0.0948972	0	0	0.166231	0.0976905	1.33014	0	0	0
H	0	0.161666	-0.0189136	2.0677	0	0	-0.095216	0.374979	1.83057	0	0	0
Measurement 8
	1	2	3	4	5	6	7	8	9	10	11	12
A	0	0.176099	0.174465	1.59965	-0.220598	0	0.129085	0.0392225	0.0531309	-0.0158041	0	0
B	0	0.142598	-0.235398	-0.0174098	0.27102	0	0.440562	0.21521	0.362974	-0.151911	0	0
C	0	0.216214	0.437115	0.0939816	0.998008	0	0.215639	0.132796	-0.0497982	1.28152	0	0
D	0	0.261582	-0.349504	-0.278006	2.30184	0	0.370191	-0.0258655	0.582897	2.55234	0	0
E	0	0.383818	0.0609394	0.350757	0	0	0.109998	0.465464	0.471851	0	0	0
F	0	0.228916	2.45431	1.09841	0	0	0.112776	4.89815	-2.31558	0	0	0
G	0	0.15027	0.522932	-0.148666	0	0	0.138356	0.18322	1.52866	0	0	0
H	0	0.213631	-0.0935827	3.04398	0	0	-0.0637344	0.385089	1.85494	0	0	0
Measurement 9
	1	2	3	4	5	6	7	8	9	10	11	12
A	0	0.923644	1.30105	-1.15912	-0.467217	0	1.12534	0.884562	0.83104	-0.160652	0	0
B	0	1.50517	2.43603	1.26508	0.0661119	0	1.34436	1.43652	1.73952	0.317995	0	0
C	0	1.44346	1.21786	0.241179	-1.73153	0	1.37208	1.16519	-0.30741	1.71598	0	0
D	0	1.08722	-0.190063	0.745252	1.69101	0	1.25573	0.28526	1.52411	0.899864	0	0
E	0	1.39703	2.11904	3.00189	0	0	0.950747	2.12062	3.95708	0	0	0
F	0	1.60347	-0.93647	0.330932	0	0	1.75669	2.14645	-4.92186	0	0	0
G	0	1.42956	1.23492	-0.742414	0	0	1.25876	0.888154	1.77404	0	0	0
H	0	0.0248201	0.928595	1.71376	0	0	0.300458	0.553881	2.21498	0	0	0
Measurement 10
	1	2	3	4	5	6	7	8	9	10	11	12
A	0	0.948777	1.37512	2.17696	-0.542173	0	1.11595	0.937301	0.849299	-0.101388	0	0
B	0	1.42444	3.32448	1.25158	0.0517818	0	1.63916	2.01824	1.75872	0.116258	0	0
C	0	1.37744	1.13548	0.134465	-0.58889	0	1.30237	1.0042	-0.343967	2.16691	0	0
D	0	0.995475	-0.19816	0.792111	1.88508	0	1.16772	0.0717381	1.42097	1.50891	0	0
E	0	1.30092	2.09848	2.84936	0	0	1.00312	1.98725	4.06799	0	0	0
F	0	1.52433	1.34807	1.41817	0	0	1.73126	2.82916	-4.88694	0	0	0
G	0	1.30452	1.20516	0.612702	0	0	1.3063	0.871636	1.28328	0	0	0
H	0	-0.108547	0.938559	1.86258	0	0	0.162427	0.470802	2.56523	0	0	0
Measurement 11
	1	2	3	4	5	6	7	8	9	10	11	12
A	0	0.94293	1.15181	1.37103	-0.551904	0	1.05787	0.928095	0.846037	-0.00752259	0	0
B	0	1.34968	4.00592	1.04287	0.69882	0	1.21385	2.65574	1.79774	0.0912208	0	0
C	0	1.32838	1.14125	0.128345	-0.715855	0	1.19172	0.929234	-0.277913	1.61898	0	0
D	0	0.994646	-0.0600437	0.781427	1.56517	0	0.988553	0.120413	1.31621	1.58399	0	0
E	0	1.3171	1.99053	2.66119	0	0	1.01047	1.86916	3.85033	0	0	0
F	0	1.47875	0.605617	1.42051	0	0	1.59203	2.86983	-5.69672	0	0	0
G	0	1.27485	1.25131	0.327064	0	0	1.28746	0.815513	1.35931	0	0	0
H	0	0.15475	0.867436	1.41682	0	0	0.236234	0.621286	2.35503	0	0	0
Measurement 12
	1	2	3	4	5	6	7	8	9	10	11	12
A	0	0.194251	0.219692	-3.20748	-0.438133	0	0.00718437	0.167965	0.451387	0.0304615	0	0
B	0	0.44221	-0.296889	0.192661	0.765014	0	0.267048	0.217446	0.344042	0.133304	0	0
C	0	0.570919	0.35133	0.292085	-0.618039	0	0.358307	0.594512	-0.233041	1.5544	0	0
D	0	0.524802	0.823203	-0.0594202	0.163535	0	0.589733	0.388789	0.96765	-0.979704	0	0
E	0	0.678047	0.491629	0.331328	0	0	0.526205	0.694821	0.852372	0	0	0
F	0	0.57709	-3.31244	-0.165919	0	0	0.620363	3.17415	-4.7665	0	0	0
G	0	0.583818	0.885018	-0.602277	0	0	0.217082	0.502651	0.562677	0	0	0
H	0	0.321965	0.663669	0.203545	0	0	0.64093	0.589347	1.46453	0	0	0
Measurement 13
	1	2	3	4	5	6	7	8	9	10	11	12
A	0	0.0937831	0.159323	2.24051	-0.442355	0	-0.0249589	0.100366	0.426378	-0.00402765	0	0
B	0	0.292783	-0.294337	0.27087	0.52958	0	0.211273	0.125049	0.612346	0.159822	0	0
C	0	0.447493	0.251634	0.243486	-0.038409	0	0.308281	0.416042	-0.223074	1.8578	0	0
D	0	0.43497	0.451064	-0.0886133	0.5217	0	0.304343	0.161981	0.857187	-0.723279	0	0
E	0	0.527807	0.341159	0.141669	0	0	0.425798	0.628346	0.763426	0	0	0
F	0	0.45143	-2.01932	0.195184	0	0	0.625259	2.72343	-4.59601	0	0	0
G	0	0.392133	0.684661	-0.253278	0	0	0.169973	0.40084	1.34939	0	0	0
H	0	0.251032	0.60323	-1.19401	0	0	0.484634	0.466597	2.08868	0	0	0
Measurement 14
	1	2	3	4	5	6	7	8	9	10	11	12
A	0	0.0648286	0.158739	1.0187	-0.471117	0	0.0396513	-0.00251497	0.29978	0.0176498	0	0
B	0	0.30305	-0.140744	0.47481	0.555642	0	0.316993	0.284856	0.568704	0.28444	0	0
C	0	0.646065	0.330138	0.293366	-0.517966	0	0.32329	0.397453	-0.200034	1.77653	0	0
D	0	0.40118	0.407685	-0.106461	0.311974	0	0.433977	0.294386	1.22645	-0.387419	0	0
E	0	0.562317	0.333975	0.41169	0	0	0.617946	0.567897	0.676626	0	0	0
F	0	0.492554	-1.10443	0.320105	0	0	0.62968	3.12828	-4.63817	0	0	0
G	0	0.354824	0.62831	-0.525518	0	0	0.293288	0.37674	1.31697	0	0	0
H	0	0.265978	0.296802	-0.370176	0	0	0.385572	0.440146	1.87926	0	0	0
[truncated: 12 more columns]

## Sheet: 5 Plate to Column Analysis
Plate 1
Injection-AA	NADH													Sample Number	Well Number	Well Position	Row	Column	NADH-AA 1	NADH-AA 2	SR-AA 1	SR-AA 2	TMPD-Azide 1 NADH	TMPD-Azide 2 NADH	TMPD-Azide 1 SR	TMPD-Azide 2 SR
	1	2	3	4	5	6	7	8	9	10	11	12		9	2	A2	A	2	0.170579	-0.364105	0.270884	-0.0594965	0.25541	1.12117	0.474572	1.32409
A	0	0.170579	0.707519	-1.0416	1.10499	7.02259	-0.364105	9.72392	0.744136	1.59687	7.79755	0		10	14	B2	B	2	6.22687	16.599	3.6877	5.24977	3.31662	29.4528	9.91167	21.4027
B	7.57984	6.22687	-0.929149	2.45013	9.36719	0.918028	16.599	8.59934	2.79228	4.73705	1.82485	1.16569		11	26	C2	C	2	2.19783	2.69117	4.66652	2.6179	10.8848	13.8581	1.63737	3.48993
C	14.2462	2.19783	0.579674	-0.603795	1.25508	11.3627	2.69117	0.107364	1.58223	0.863647	10.5452	0		12	38	D2	D	2	0.604766	1.28725	0.448813	1.07305	0.601171	0.647177	-0.35124	0.857918
D	13.8036	0.604766	-0.399677	4.62093	9.09344	2.50975	1.28725	0.650008	5.22829	10.2618	3.5182	0		13	50	E2	E	2	10.5781	12.495	6.69339	7.85006	3.80761	31.1559	17.6719	8.27386
E	0	10.5781	0.48824	4.48972	10.6175	0.36259	12.495	-3.3234	3.91333	6.07092	1.09838	16.3234		14	62	F2	F	2	9.00285	-0.552635	7.27639	11.6652	14.2754	1.91863	3.69105	12.9447
F	3.63132	9.00285	0.421772	1.22218	1.27108	5.87894	-0.552635	2.67019	0.12416	0.846624	10.2706	15.7383		15	74	G2	G	2	0.135602	0.419018	0.440005	-0.237111	-0.566918	0.987401	0.970665	0.303025
G	0	0.135602	7.40015	4.13345	8.75467	4.59486	0.419018	7.81163	3.09371	7.95984	10.707	7.43991		16	86	H2	H	2	16.6325	18.8219	4.14428	11.2959	19.9634	-0.865622	5.72399	9.1609
H	0	16.6325	0.165068	0.160809	9.39286	-0.301136	18.8219	-0.296021	0.348047	8.28193	0.586196	0		17	3	A3	A	3	0.707519	9.72392	9.68987	10.7402	13.6612	20.4598	10.7764	21.609
														18	15	B3	B	3	-0.929149	8.59934	7.39022	6.397	9.03839	1.71145	4.35481	6.90978
														19	27	C3	C	3	0.579674	0.107364	0.111633	0.552418	0.697232	0.227788	0.406967	0.225246
TMPD-Azide														20	39	D3	D	3	-0.399677	0.650008	0.415582	0.220836	1.07953	1.04156	-0.568549	0.0340371
	1	2	3	4	5	6	7	8	9	10	11	12		21	51	E3	E	3	0.48824	-3.3234	-5.11442	2.28291	2.0937	0.797409	1.63159	0.441401
A	0	0.25541	13.6612	0.983515	3.32842	22.8972	1.12117	20.4598	0.293624	2.8786	16.2846	0		22	63	F3	F	3	0.421772	2.67019	7.90569	9.19708	2.52542	6.12341	2.63158	3.36965
B	18.7539	3.31662	9.03839	3.29101	20.0049	2.66567	29.4528	1.71145	5.05183	21.9818	2.85155	2.23619		23	75	G3	G	3	7.40015	7.81163	11.0011	10.4967	8.8088	22.4142	11.467	4.19222
C	25.5321	10.8848	0.697232	0.333893	3.05114	27.1219	13.8581	0.227788	0.310785	0.43885	10.7606	0		24	87	H3	H	3	0.165068	-0.296021	-0.206043	-0.0701062	0.351258	0.864845	0.682712	-0.0676328
D	21.957	0.601171	1.07953	12.2496	23.2718	6.30954	0.647177	1.04156	5.42773	19.8744	1.41339	0		25	4	A4	A	4	-1.0416	0.744136	0.970072	0.319068	0.983515	0.293624	0.475954	0.307984
E	0	3.80761	2.0937	6.30351	7.76616	-0.55912	31.1559	0.797409	4.33817	20.4581	0.62596	27.9187		26	16	B4	B	4	2.45013	2.79228	1.15229	1.30133	3.29101	5.05183	2.99368	1.93716
F	0.162335	14.2754	2.52542	0.11269	2.36787	6.04212	1.91863	6.12341	0.386659	1.80952	26.0557	22.8496		27	28	C4	C	4	-0.603795	1.58223	0.573103	0.31724	0.333893	0.310785	0.808695	0.0565303
G	0	-0.566918	8.8088	10.4435	26.0391	9.0772	0.987401	22.4142	5.10207	19.5807	16.2544	19.5296		28	40	D4	D	4	4.62093	5.22829	7.30458	5.25336	12.2496	5.42773	7.65486	3.40121
H	0	19.9634	0.351258	0.707163	5.04782	0.284478	-0.865622	0.864845	0.502282	12.022	0.549476	0		29	52	E4	E	4	4.48972	3.91333	5.36611	4.52652	6.30351	4.33817	2.15622	2.9178
														30	64	F4	F	4	1.22218	0.12416	0.537551	1.7295	0.11269	0.386659	1.33161	-1.65209
Plate 2	NADH													31	76	G4	G	4	4.13345	3.09371	4.12561	1.42974	10.4435	5.10207	5.47128	1.06194
Injection-AA														32	88	H4	H	4	0.160809	0.348047	0.567965	-0.346264	0.707163	0.502282	0.689183	0.566218
	1	2	3	4	5	6	7	8	9	10	11	12		33	5	A5	A	5	1.10499	1.59687	1.12592	0.997852	3.32842	2.8786	1.40463	2.92964
A	0	6.69395	0.633983	0.176743	0.594377	0.625281	11.6047	1.45581	-1.54622	0.433349	0.721957	0		34	17	B5	B	5	9.36719	4.73705	8.98896	6.49677	20.0049	21.9818	5.51329	18.4281
B	4.80251	0.260926	0.244329	-0.456507	-0.0398023	1.04855	-0.0256524	0.6116	0.794613	0.070851	1.03638	0.706738		35	29	C5	C	5	1.25508	0.863647	0.647718	0.37958	3.05114	0.43885	0.218134	3.2048
C	13.9093	2.84923	2.79708	1.23473	13.7742	8.87683	1.61232	2.91171	1.64042	13.5432	-1.10559	0.9247		36	41	D5	D	5	9.09344	10.2618	10.9594	14.8941	23.2718	19.8744	18.9501	17.3833
D	12.5292	4.57983	-0.219802	0.456452	1.80283	-0.75657	3.61308	0.590917	-0.146757	1.83712	-2.46735	0		37	53	E5	E	5	10.6175	6.07092	13.9281	10.9163	7.76616	20.4581	11.9962	14.5483
E	0	1.14732	7.18772	-0.0902199	11.673	6.17762	2.26292	8.80624	-0.672309	9.00674	11.6925	-1.39408		38	65	F5	F	5	1.27108	0.846624	1.15469	1.80528	2.36787	1.80952	0.742221	3.02399
F	2.47692	5.52342	0.473794	-0.256547	10.0195	7.42931	6.46986	-0.230663	-0.335501	8.76651	3.0067	3.39489		39	77	G5	G	5	8.75467	7.95984	7.00086	13.7351	26.0391	19.5807	2.7797	17.2868
G	0.0174581	0.326044	0.154595	1.60163	10.6588	-1.19468	0.321439	0.346769	0.322307	9.4563	2.4665	2.10116		40	89	H5	H	5	9.39286	8.28193	7.13934	9.7604	5.04782	12.022	2.26777	10.2395
H	0	5.39886	9.58385	-0.286877	9.47605	4.88254	5.19958	7.11302	-0.199639	8.12603	3.7992	0		41	6	A6	A	6	7.02259	7.79755	7.96514	9.18755	22.8972	16.2846	3.32167	18.0393
														42	18	B6	B	6	0.918028	1.82485	1.61804	2.24685	2.66567	2.85155	2.67668	4.12901
														43	30	C6	C	6	11.3627	10.5452	11.883	11.0088	27.1219	10.7606	17.5866	17.9018
TMPD-Azide														44	42	D6	D	6	2.50975	3.5182	3.69089	3.61493	6.30954	1.41339	3.6874	2.63818
	1	2	3	4	5	6	7	8	9	10	11	12		45	54	E6	E	6	0.36259	1.09838	0.334076	0.289061	-0.55912	0.62596	2.64375	2.88182
A	0	4.90677	2.80198	0.83201	1.18046	1.77147	28.4891	1.62473	1.20094	1.3761	1.1894	0		46	66	F6	F	6	5.87894	10.2706	15.2274	19.088	6.04212	26.0557	9.63847	24.9227
B	17.4122	0.716072	1.88064	1.07681	0.637829	0.638693	0.803611	0.656195	0.597511	1.3153	0.914368	0.671424		47	78	G6	G	6	4.59486	10.707	15.2136	15.1488	9.0772	16.2544	17.1269	18.031
C	29.5771	1.61729	4.55537	1.23325	8.71757	1.13945	2.47696	2.02994	0.738362	5.99481	-0.253514	1.38651		48	90	H6	H	6	-0.301136	0.586196	0.114914	0.12209	0.284478	0.549476	0.661164	0.777181
D	22.4305	2.58404	1.21148	0.0256364	2.90189	-4.20524	0.608401	-0.0059978	0.190803	2.11202	-1.25568	0		49	7				6.69395	11.6047	14.065	12.5199	4.90677	28.4891	0.493075	16.8917
E	0	0.838593	9.81274	0.994489	24.0928	-3.03333	3.30551	8.98527	-0.0849993	9.17161	1.97891	22.6577		50	19				0.260926	-0.0256524	-0.64268	-0.682464	0.716072	0.803611	1.3533	0.820485
F	9.85637	2.99039	0.911006	0.252206	16.8073	2.3677	4.30159	1.21009	0.307736	21.6633	0.14691	19.249		51	31				2.84923	1.61232	8.91345	2.94007	1.61729	2.47696	9.20841	5.45687
G	3.04303	1.53295	0.674941	5.71044	22.1725	1.64486	0.00416384	0.677808	2.08886	15.7083	0.990807	4.39287		52	43				4.57983	3.61308	5.70744	2.55099	2.58404	0.608401	2.89072	2.86506
H	0	9.60746	21.0355	1.75265	1.79043	-0.449549	7.6717	17.7439	0.458476	17.2489	-0.483341	0		53	55				1.14732	2.26292	2.29164	1.92743	0.838593	3.30551	1.75362	2.89589
														54	67				5.52342	6.46986	10.7088	5.64798	2.99039	4.30159	9.53007	5.59007
Plate 3														55	79				0.326044	0.321439	0.37929	-0.981339	1.53295	0.00416384	0.584798	0.413636
Injection-AA	SR													56	91				5.39886	5.19958	5.60157	4.69327	9.60746	7.6717	3.84445	5.33221
	1	2	3	4	5	6	7	8	9	10	11	12		57	8				0.633983	1.45581	1.30357	0.958588	2.80198	1.62473	1.27481	1.41538
A	0	0.270884	9.68987	0.970072	1.12592	7.96514	-0.0594965	10.7402	0.319068	0.997852	9.18755	0		58	20				0.244329	0.6116	1.09569	1.07543	1.88064	0.656195	1.42254	1.36469
B	-0.46186	3.6877	7.39022	1.15229	8.98896	1.61804	5.24977	6.397	1.30133	6.49677	2.24685	1.39334		59	32				2.79708	2.91171	3.26781	2.61749	4.55537	2.02994	2.89103	1.68555
C	28.1207	4.66652	0.111633	0.573103	0.647718	11.883	2.6179	0.552418	0.31724	0.37958	11.0088	0		60	44				-0.219802	0.590917	0.853104	0.734007	1.21148	-0.0059978	0.184034	0.468221
D	31.7289	0.448813	0.415582	7.30458	10.9594	3.69089	1.07305	0.220836	5.25336	14.8941	3.61493	0		61	56				7.18772	8.80624	9.56231	10.3442	9.81274	8.98527	8.26949	6.50905
E	0	6.69339	-5.11442	5.36611	13.9281	0.334076	7.85006	2.28291	4.52652	10.9163	0.289061	23.0652		62	68				0.473794	-0.230663	0.549058	1.18409	0.911006	1.21009	0.155965	0.95926
F	2.45081	7.27639	7.90569	0.537551	1.15469	15.2274	11.6652	9.19708	1.7295	1.80528	19.088	25.9186		63	80				0.154595	0.346769	0.868854	0.809483	0.674941	0.677808	0.489906	0.370504
G	0	0.440005	11.0011	4.12561	7.00086	15.2136	-0.237111	10.4967	1.42974	13.7351	15.1488	8.83045		64	92				9.58385	7.11302	13.7879	11.7963	21.0355	17.7439	11.0425	12.1996
H	0	4.14428	-0.206043	0.567965	7.13934	0.114914	11.2959	-0.0701062	-0.346264	9.7604	0.12209	0		65	9				0.176743	-1.54622	0.387216	0.594198	0.83201	1.20094	0.435407	0.536666
														66	21				-0.456507	0.794613	0.825541	1.03516	1.07681	0.597511	1.25783	1.50344
														67	33				1.23473	1.64042	1.45314	0.638599	1.23325	0.738362	2.55826	1.5279
TMPD-Azide														68	45				0.456452	-0.146757	0.614664	-0.270137	0.0256364	0.190803	1.62168	1.62851
	1	2	3	4	5	6	7	8	9	10	11	12		69	57				-0.0902199	-0.672309	0.561797	-0.136822	0.994489	-0.0849993	0.466592	0.687797
A	0	0.474572	10.7764	0.475954	1.40463	3.32167	1.32409	21.609	0.307984	2.92964	18.0393	0		70	69				-0.256547	-0.335501	0.819301	0.203236	0.252206	0.307736	-0.050343	0.370111
B	3.45748	9.91167	4.35481	2.99368	5.51329	2.67668	21.4027	6.90978	1.93716	18.4281	4.12901	1.23833		71	81				1.60163	0.322307	12.3972	13.1919	5.71044	2.08886	11.5802	7.43369
C	34.1627	1.63737	0.406967	0.808695	0.218134	17.5866	3.48993	0.225246	0.0565303	3.2048	17.9018	0		72	93				-0.286877	-0.199639	0.844752	0.547582	1.75265	0.458476	0.268036	0.69062
D	39.9349	-0.35124	-0.568549	7.65486	18.9501	3.6874	0.857918	0.0340371	3.40121	17.3833	2.63818	0		73	10				0.594377	0.433349	0.787702	-0.0432859	1.18046	1.3761	1.3522	1.13147
E	0	17.6719	1.63159	2.15622	11.9962	2.64375	8.27386	0.441401	2.9178	14.5483	2.88182	36.4436		74	22				-0.0398023	0.070851	0.251635	0.492928	0.637829	1.3153	1.17987	0.904832
F	3.4781	3.69105	2.63158	1.33161	0.742221	9.63847	12.9447	3.36965	-1.65209	3.02399	24.9227	40.0351		75	34				13.7742	13.5432	13.8928	13.8917	8.71757	5.99481	13.5319	3.53352
G	0	0.970665	11.467	5.47128	2.7797	17.1269	0.303025	4.19222	1.06194	17.2868	18.031	8.55708		76	46				1.80283	1.83712	2.58616	1.92117	2.90189	2.11202	1.63616	1.45291
H	0	5.72399	0.682712	0.689183	2.26777	0.661164	9.1609	-0.0676328	0.566218	10.2395	0.777181	0		77	58				11.673	9.00674	14.1443	12.0492	24.0928	9.17161	11.7213	9.0669
														78	70				10.0195	8.76651	16.8519	14.3381	16.8073	21.6633	20.103	16.3742
Plate 4														79	82				10.6588	9.4563	12.6869	10.0329	22.1725	15.7083	14.4758	11.6532
Injection-AA	SR													80	94				9.47605	8.12603	6.76467	13.2038	1.79043	17.2489	11.9757	11.7081
	1	2	3	4	5	6	7	8	9	10	11	12		81	11				0.625281	0.721957	-0.0877658	0.405643	1.77147	1.1894	1.89332	1.19071
A	0	14.065	1.30357	0.387216	0.787702	-0.0877658	12.5199	0.958588	0.594198	-0.0432859	0.405643	0		82	23				1.04855	1.03638	1.49168	-7.87568	0.638693	0.914368	2.17125	0.977758
B	4.38138	-0.64268	1.09569	0.825541	0.251635	1.49168	-0.682464	1.07543	1.03516	0.492928	-7.87568	0.929252		83	35				8.87683	-1.10559	-1.23175	1.9669	1.13945	-0.253514	-0.112945	1.24284
C	25.3608	8.91345	3.26781	1.45314	13.8928	-1.23175	2.94007	2.61749	0.638599	13.8917	1.9669	2.5452		84	47				-0.75657	-2.46735	4.10986	4.90984	-4.20524	-1.25568	-1.77974	-0.36067
D	27.1995	5.70744	0.853104	0.614664	2.58616	4.10986	2.55099	0.734007	-0.270137	1.92117	4.90984	0		85	59				6.17762	11.6925	6.24781	-4.98319	-3.03333	1.97891	-0.0185105	-0.00378027
E	0	2.29164	9.56231	0.561797	14.1443	6.24781	1.92743	10.3442	-0.136822	12.0492	-4.98319	24.6307		86	71				7.42931	3.0067	1.27752	-2.47878	2.3677	0.14691	0.871395	-0.0969909
F	3.3147	10.7088	0.549058	0.819301	16.8519	1.27752	5.64798	1.18409	0.203236	14.3381	-2.47878	19.947		87	83				-1.19468	2.4665	7.63751	5.32876	1.64486	0.990807	0.256716	-1.05243
G	-0.137704	0.37929	0.868854	12.3972	12.6869	7.63751	-0.981339	0.809483	13.1919	10.0329	5.32876	-0.331168		88	95				4.88254	3.7992	1.51096	-1.9134	-0.449549	-0.483341	-1.51984	-1.85964
H	0	5.60157	13.7879	0.844752	6.76467	1.51096	4.69327	11.7963	0.547582	13.2038	-1.9134	0		1	2	2	A	2	6.41367	10.9225	4.08711	2.97265	16.9137	30.6295	8.85113	6.70409
														2	14	14	B	2	0.449714	0.368004	-0.445729	0.355254	1.78291	1.75697	1.03179	0.575382
														3	26	26	C	2	6.56667	7.77781	10.473	7.83669	8.25093	13.0408	11.0257	12.0145
TMPD-Azide														4	38	38	D	2	0.674403	2.99359	1.48547	1.20078	0.838854	3.29644	2.82922	2.021
	1	2	3	4	5	6	7	8	9	10	11	12		5	50	50	E	2	1.14726	1.01737	1.08534	1.35282	0.809916	1.96699	2.86649	3.13151
A	0	0.493075	1.27481	0.435407	1.3522	1.89332	16.8917	1.41538	0.536666	1.13147	1.19071	0		6	62	62	F	2	1.64633	2.94691	4.75261	5.20922	6.61418	6.55469	7.29688	4.62757
B	0.255275	1.3533	1.42254	1.25783	1.17987	2.17125	0.820485	1.36469	1.50344	0.904832	0.977758	0.000921184		7	74	74	G	2	8.05102	8.2773	12.9404	1.16144	15.7597	21.9159	14.9824	4.76
C	20.0956	9.20841	2.89103	2.55826	13.5319	-0.112945	5.45687	1.68555	1.5279	3.53352	1.24284	0.936835		8	86	86	H	2	1.50509	1.32163	2.18879	2.35737	3.23818	2.78824	2.43916	2.25715
D	23.5772	2.89072	0.184034	1.62168	1.63616	-1.77974	2.86506	0.468221	1.62851	1.45291	-0.36067	0		89	3	3	A	3	0.623213	0.981942	0.0924682	0.0709566	2.69462	0.851832	1.92333	1.16497
E	0	1.75362	8.26949	0.466592	11.7213	-0.0185105	2.89589	6.50905	0.687797	9.0669	-0.00378027	22.1598		90	15	15	B	3	-0.477822	5.28928	-0.119974	0.790488	0.522235	3.14729	-0.760644	-0.941652
F	2.08065	9.53007	0.155965	-0.050343	20.103	0.871395	5.59007	0.95926	0.370111	16.3742	-0.0969909	24.6739		91	27	27	C	3	6.97046	-0.847109	-5.66469	-10.2813	-0.264984	1.89033	0.881175	1.3415
G	1.03299	0.584798	0.489906	11.5802	14.4758	0.256716	0.413636	0.370504	7.43369	11.6532	-1.05243	1.66307		92	39	39	D	3	1.60865	-2.33265	-1.94263	-4.31488	-0.667095	0.640784	0.609009	-0.0354962
H	0	3.84445	11.0425	0.268036	11.9757	-1.51984	5.33221	12.1996	0.69062	11.7081	-1.85964	0		93	51	51	E	3	7.23647	-1.87255	1.87493	3.58358	-3.54574	0.764971	2.65295	-1.82487
														94	63	63	F	3	-1.93885	-1.47066	0.74317	0.599984	-0.302968	-2.19185	-5.40929	-1.33414
Plate 5														95	75	75	G	3	-1.57016	-4.34979	-2.74126	-2.5555	-0.513453	4.69592	-0.430017	-3.62261
Injection-AA														96	87	87	H	3	3.17442	5.46903	5.96165	2.02156	1.22407	11.7774	5.13156	5.45326
	1	2	3	4	5	6	7	8	9	10	11	12			4	4	A	4
A	0	6.41367	0.623213	10.9225	0.981942	0	0	4.08711	0.0924682	2.97265	0.0709566	0			16	16	B	4
B	0	0.449714	-0.477822	0.368004	5.28928	0	0	-0.445729	-0.119974	0.355254	0.790488	0			28	28	C	4
C	12.0262	6.56667	6.97046	7.77781	-0.847109	3.15866	30.0207	10.473	-5.66469	7.83669	-10.2813	1.89764			40	40	D	4
D	14.6272	0.674403	1.60865	2.99359	-2.33265	0	31.1521	1.48547	-1.94263	1.20078	-4.31488	0			52	52	E	4
E	0	1.14726	7.23647	1.01737	-1.87255	16.1125	0	1.08534	1.87493	1.35282	3.58358	0.195507			64	64	F	4
F	0	1.64633	-1.93885	2.94691	-1.47066	15.0416	0	4.75261	0.74317	5.20922	0.599984	0.00218408			76	76	G	4
G	1.23404	8.05102	-1.57016	8.2773	-4.34979	0	1.00132	12.9404	-2.74126	1.16144	-2.5555	0			88	88	H	4
H	0	1.50509	3.17442	1.32163	5.46903	0	0	2.18879	5.96165	2.35737	2.02156	0			5	5	A	5
															17	17	B	5
															29	29	C	5
TMPD-Azide															41	41	D	5
	1	2	3	4	5	6	7	8	9	10	11	12			53	53	E	5
A	0	16.9137	2.69462	30.6295	0.851832	0	0	8.85113	1.92333	6.70409	1.16497	0			65	65	F	5
B	0	1.78291	0.522235	1.75697	3.14729	0	0	1.03179	-0.760644	0.575382	-0.941652	0			77	77	G	5
C	18.9014	8.25093	-0.264984	13.0408	1.89033	4.33892	25.7279	11.0257	0.881175	12.0145	1.3415	5.25226			89	89	H	5
D	24.8663	0.838854	-0.667095	3.29644	0.640784	0	22.7112	2.82922	0.609009	2.021	-0.0354962	0			6	6	A	6
E	0	0.809916	-3.54574	1.96699	0.764971	23.8978	0	2.86649	2.65295	3.13151	-1.82487	25.4185			18	18	B	6
F	0	6.61418	-0.302968	6.55469	-2.19185	26.8509	0	7.29688	-5.40929	4.62757	-1.33414	26.4058			30	30	C	6
G	2.84443	15.7597	-0.513453	21.9159	4.69592	0	2.43978	14.9824	-0.430017	4.76	-3.62261	0			42	42	D	6
H	0	3.23818	1.22407	2.78824	11.7774	0	0	2.43916	5.13156	2.25715	5.45326	0			54	54	E	6
															66	66	F	6
															78	78	G	6
															90	90	H	6
															7	7	A	7
															19	19	B	7
															31	31	C	7
															43	43	D	7
															55	55	E	7
															67	67	F	7
															79	79	G	7
															91	91	H	7
															8	8	A	8
															20	20	B	8
															32	32	C	8
															44	44	D	8
															56	56	E	8
															68	68	F	8
															80	80	G	8
															92	92	H	8
															9	9	A	9
															21	21	B	9
															33	33	C	9
															45	45	D	9
															57	57	E	9
															69	69	F	9
															81	81	G	9
															93	93	H	9
															10	10	A	10
															22	22	B	10
															34	34	C	10
															46	46	D	10
															58	58	E	10
															70	70	F	10
															82	82	G	10
															94	94	H	10
															11	11	A	11
															23	23	B	11
															35	35	C	11
															47	47	D	11
															59	59	E	11
															71	71	F	11
															83	83	G	11
															95	95	H	11
																12	A	12	0
																24	B	12	0
																36	C	12	1.89764
																48	D	12	0
																60	E	12	0.195507
																72	F	12	0.00218408
																84	G	12	0
																96	H	12	0

## Sheet: Plate 4 Data QC Filtering
Plate Number	Sample Number	Well Position	Study Identifier (Plate-Well Position)	NADH-AA 1	NADH-AA 2	SR-AA 1	SR-AA 2	TMPD-Azide 1 NADH	TMPD-Azide 2 NADH	TMPD-Azide 1 SR	TMPD-Azide 2 SR	OCR Thresholding	NADH	0.5	Plate Number	Sample Number	Well Position	Study Identifier (Plate-Well Position)	NADH-AA 1	NADH-AA 2	SR-AA 1	SR-AA 2	TMPD-Azide 1 NADH	TMPD-Azide 2 NADH	TMPD-Azide 1 SR	TMPD-Azide 2 SR	NADH OCR Fails	SR OCR Fails	TMPD OCR Fails	TMPD Threshold	TMPD	>0.8*Average of NADH&SR Values	Plate Number	Sample Number	Well Position	Study Identifier (Plate-Well Position)	NADH-AA 1	NADH-AA 2	SR-AA 1	SR-AA 2	TMPD-Azide 1 NADH	TMPD-Azide 2 NADH	TMPD-Azide 1 SR	TMPD-Azide 2 SR	TMPD Threshold Fails		Plate Number	Sample Number	Well Position
4	9	A2	4-A2	0.742392	3.6538	3.43017	2.77242	3.00631	5.03503	3.14466	2.13051		SR	0.5	4	9	A2	4-A2	0.742392	3.6538	3.43017	2.77242	3.00631	5.03503	3.14466	2.13051	0	0	0				4	9	A2	4-A2	0.742392	3.6538	3.43017	2.77242	3.00631	5.03503	3.14466	2.13051	0		4	9	A2
4	10	B2	4-B2	1.72705	0.60296	1.06424	1.02601	1.54443	1.47671	1.75563	2.13044		TMPD	1.5	4	10	B2	4-B2	1.72705	0.60296	1.06424	1.02601	1.54443	TMPD OCR Fail	1.75563	2.13044	0	0	1				4	10	B2	4-B2	1.72705	0.60296	1.06424	1.02601	1.54443		1.75563	2.13044	0		4	10	B2
4	11	C2	4-C2	2.37781	2.95178	2.62162	4.44447	2.74848	6.15554	0.486605	8.38665				4	11	C2	4-C2	2.37781	2.95178	2.62162	4.44447	2.74848	6.15554	TMPD OCR Fail	8.38665	0	0	1				4	11	C2	4-C2	2.37781	2.95178	2.62162	4.44447	2.74848	6.15554		8.38665	0		4	11	C2
4	12	D2	4-D2	0.675751	0.466888	-0.161037	0.249204	0.185668	1.34649	-0.199275	0.753304				4	12	D2	4-D2	0.675751	NADH OCR Fail	SR OCR Fail	SR OCR Fail	TMPD OCR Fail	TMPD OCR Fail	TMPD OCR Fail	TMPD OCR Fail	1	2	4				4	12	D2	4-D2	0.675751								0		4	12	D2
4	13	E2	4-E2	4.87268	2.62372	2.23387	2.5852	-0.53245	2.9574	0.305009	2.13909				4	13	E2	4-E2	4.87268	2.62372	2.23387	2.5852	TMPD OCR Fail	2.9574	TMPD OCR Fail	2.13909	0	0	2				4	13	E2	4-E2	4.87268	2.62372	2.23387	2.5852		2.9574		TMPD Threshold Fail	1		4	13	E2
4	14	F2	4-F2	2.09191	2.112	1.35838	1.82707	5.10074	2.19631	0.183376	2.68684				4	14	F2	4-F2	2.09191	2.112	1.35838	1.82707	5.10074	2.19631	TMPD OCR Fail	2.68684	0	0	1				4	14	F2	4-F2	2.09191	2.112	1.35838	1.82707	5.10074	2.19631		2.68684	0		4	14	F2
4	15	G2	4-G2	0.168035	0.754056	3.07351	3.13123	3.04796	6.13206	0.708877	5.10028				4	15	G2	4-G2	NADH OCR Fail	0.754056	3.07351	3.13123	3.04796	6.13206	TMPD OCR Fail	5.10028	1	0	1				4	15	G2	4-G2		0.754056	3.07351	3.13123	3.04796	6.13206		5.10028	0		4	15	G2
4	16	H2	4-H2	5.12675	5.36539	10.105	10.8691	24.9994	22.4475	4.70624	17.2023				4	16	H2	4-H2	5.12675	5.36539	10.105	10.8691	24.9994	22.4475	4.70624	17.2023	0	0	0				4	16	H2	4-H2	5.12675	5.36539	10.105	10.8691	24.9994	22.4475	TMPD Threshold Fail	17.2023	1		4	16	H2
4	17	A3	4-A3	8.07101	14.62	11.3245	9.51942	19.5305	21.8287	8.85027	22.2369				4	17	A3	4-A3	8.07101	14.62	11.3245	9.51942	19.5305	21.8287	8.85027	22.2369	0	0	0				4	17	A3	4-A3	8.07101	14.62	11.3245	9.51942	19.5305	21.8287	8.85027	22.2369	0		4	17	A3
4	18	B3	4-B3	7.13954	7.03839	11.7936	12.1364	13.697	17.5757	23.8719	20.1039				4	18	B3	4-B3	7.13954	7.03839	11.7936	12.1364	13.697	17.5757	23.8719	20.1039	0	0	0				4	18	B3	4-B3	7.13954	7.03839	11.7936	12.1364	13.697	17.5757	23.8719	20.1039	0		4	18	B3
4	19	C3	4-C3	5.39	7.50754	6.02243	8.78838	19.0134	15.0654	7.85252	11.8339				4	19	C3	4-C3	5.39	7.50754	6.02243	8.78838	19.0134	15.0654	7.85252	11.8339	0	0	0				4	19	C3	4-C3	5.39	7.50754	6.02243	8.78838	19.0134	15.0654	7.85252	11.8339	0		4	19	C3
4	20	D3	4-D3	0.84002	6.41049	3.08631	5.36083	-4.02901	-0.0896461	4.79594	-0.136886				4	20	D3	4-D3	0.84002	6.41049	3.08631	5.36083	TMPD OCR Fail	TMPD OCR Fail	4.79594	TMPD OCR Fail	0	0	3				4	20	D3	4-D3	0.84002	6.41049	3.08631	5.36083			4.79594		0		4	20	D3
4	21	E3	4-E3	7.55355	5.96002	11.8762	16.3859	17.8321	12.6305	6.924	21.1957				4	21	E3	4-E3	7.55355	5.96002	11.8762	16.3859	17.8321	12.6305	6.924	21.1957	0	0	0				4	21	E3	4-E3	7.55355	5.96002	11.8762	16.3859	17.8321	12.6305	TMPD Threshold Fail	21.1957	1		4	21	E3
4	22	F3	4-F3	7.36103	6.47372	7.247	8.77874	9.83563	23.0336	4.50662	14.559				4	22	F3	4-F3	7.36103	6.47372	7.247	8.77874	9.83563	23.0336	4.50662	14.559	0	0	0				4	22	F3	4-F3	7.36103	6.47372	7.247	8.77874	9.83563	23.0336	TMPD Threshold Fail	14.559	1		4	22	F3
4	23	G3	4-G3	4.66252	1.4575	6.02811	7.78659	22.4648	13.8416	2.69726	11.5841				4	23	G3	4-G3	4.66252	1.4575	6.02811	7.78659	22.4648	13.8416	2.69726	11.5841	0	0	0				4	23	G3	4-G3	4.66252	1.4575	6.02811	7.78659	22.4648	13.8416	TMPD Threshold Fail	11.5841	1		4	23	G3
4	24	H3	4-H3	0.105855	0.114416	-0.372239	0.383667	0.887459	0.840881	0.80972	0.995924				4	24	H3	4-H3	NADH OCR Fail	NADH OCR Fail	SR OCR Fail	SR OCR Fail	TMPD OCR Fail	TMPD OCR Fail	TMPD OCR Fail	TMPD OCR Fail	2	2	4				4	24	H3	4-H3									0		4	24	H3
4	25	A4	4-A4	-0.576397	-0.101626	-1.9004	-0.0436063	1.66652	1.90858	-0.137721	0.820403				4	25	A4	4-A4	NADH OCR Fail	NADH OCR Fail	SR OCR Fail	SR OCR Fail	1.66652	1.90858	TMPD OCR Fail	TMPD OCR Fail	2	2	2				4	25	A4	4-A4					1.66652	1.90858			0		4	25	A4
4	26	B4	4-B4	7.05955	6.42317	3.03524	6.7433	16.2425	8.3114	9.06031	2.2947				4	26	B4	4-B4	7.05955	6.42317	3.03524	6.7433	16.2425	8.3114	9.06031	2.2947	0	0	0				4	26	B4	4-B4	7.05955	6.42317	3.03524	6.7433	16.2425	8.3114	9.06031	TMPD Threshold Fail	1		4	26	B4
4	27	C4	4-C4	3.13863	1.85144	3.21093	6.96256	5.03619	1.8572	6.17134	9.22586				4	27	C4	4-C4	3.13863	1.85144	3.21093	6.96256	5.03619	1.8572	6.17134	9.22586	0	0	0				4	27	C4	4-C4	3.13863	1.85144	3.21093	6.96256	5.03619	TMPD Threshold Fail	6.17134	9.22586	1		4	27	C4
4	28	D4	4-D4	0.290364	-0.987089	0.000289072	-0.150488	1.50376	0.220288	1.68748	0.283829				4	28	D4	4-D4	NADH OCR Fail	NADH OCR Fail	SR OCR Fail	SR OCR Fail	1.50376	TMPD OCR Fail	1.68748	TMPD OCR Fail	2	2	2				4	28	D4	4-D4					1.50376		1.68748		0		4	28	D4
4	29	E4	4-E4	0.907369	0.231562	-0.835477	1.06831	3.14168	2.3267	4.00606	1.23595				4	29	E4	4-E4	0.907369	NADH OCR Fail	SR OCR Fail	1.06831	3.14168	2.3267	4.00606	TMPD OCR Fail	1	1	1				4	29	E4	4-E4	0.907369			1.06831	3.14168	2.3267	4.00606		0		4	29	E4
4	30	F4	4-F4	4.73883	4.02298	8.65127	13.7815	10.6292	5.09721	6.56934	12.7514				4	30	F4	4-F4	4.73883	4.02298	8.65127	13.7815	10.6292	5.09721	6.56934	12.7514	0	0	0				4	30	F4	4-F4	4.73883	4.02298	8.65127	13.7815	10.6292	TMPD Threshold Fail	6.56934	12.7514	1		4	30	F4
4	31	G4	4-G4	2.43618	2.14866	3.75521	5.31324	7.44469	2.34361	5.12125	7.96753				4	31	G4	4-G4	2.43618	2.14866	3.75521	5.31324	7.44469	2.34361	5.12125	7.96753	0	0	0				4	31	G4	4-G4	2.43618	2.14866	3.75521	5.31324	7.44469	TMPD Threshold Fail	5.12125	7.96753	1		4	31	G4
4	32	H4	4-H4	3.34464	13.022	11.8924	10.7637	10.9861	26.8574	13.0214	14.586				4	32	H4	4-H4	3.34464	13.022	11.8924	10.7637	10.9861	26.8574	13.0214	14.586	0	0	0				4	32	H4	4-H4	3.34464	13.022	11.8924	10.7637	10.9861	26.8574	13.0214	14.586	0		4	32	H4
4	33	A5	4-A5	1.74355	2.83847	1.46049	2.46137	2.72232	4.2879	2.13427	1.99725				4	33	A5	4-A5	1.74355	2.83847	1.46049	2.46137	2.72232	4.2879	2.13427	1.99725	0	0	0				4	33	A5	4-A5	1.74355	2.83847	1.46049	2.46137	2.72232	4.2879	2.13427	1.99725	0		4	33	A5
4	34	B5	4-B5	1.1253	3.46284	2.32062	2.81309	1.08596	1.8465	3.80816	3.22457				4	34	B5	4-B5	1.1253	3.46284	2.32062	2.81309	TMPD OCR Fail	1.8465	3.80816	3.22457	0	0	1				4	34	B5	4-B5	1.1253	3.46284	2.32062	2.81309		TMPD Threshold Fail	3.80816	3.22457	1		4	34	B5
4	35	C5	4-C5	3.64593	7.58559	10.4134	12.16	1.43761	7.90799	15.1605	6.648				4	35	C5	4-C5	3.64593	7.58559	10.4134	12.16	TMPD OCR Fail	7.90799	15.1605	6.648	0	0	1				4	35	C5	4-C5	3.64593	7.58559	10.4134	12.16		7.90799	15.1605	TMPD Threshold Fail	1		4	35	C5
4	36	D5	4-D5	12.0273	17.2074	12.9407	14.9015	7.8556	11.5429	10.9443	12.5676				4	36	D5	4-D5	12.0273	17.2074	12.9407	14.9015	7.8556	11.5429	10.9443	12.5676	0	0	0				4	36	D5	4-D5	12.0273	17.2074	12.9407	14.9015	TMPD Threshold Fail	11.5429	TMPD Threshold Fail	12.5676	2		4	36	D5
4	37	E5	4-E5	0.688879	1.67939	0.0998232	-0.314992	0.763804	1.66255	1.91469	1.71164				4	37	E5	4-E5	0.688879	1.67939	SR OCR Fail	SR OCR Fail	TMPD OCR Fail	1.66255	1.91469	1.71164	0	2	1				4	37	E5	4-E5	0.688879	1.67939				1.66255	1.91469	1.71164	0		4	37	E5
4	38	F5	4-F5	9.01908	12.0891	11.2914	11.3292	31.7981	18.9834	23.132	5.03535				4	38	F5	4-F5	9.01908	12.0891	11.2914	11.3292	31.7981	18.9834	23.132	5.03535	0	0	0				4	38	F5	4-F5	9.01908	12.0891	11.2914	11.3292	31.7981	18.9834	23.132	TMPD Threshold Fail	1		4	38	F5
4	39	G5	4-G5	-0.410143	0.529073	0.403449	-0.00104222	1.64685	2.4095	0.642009	0.586989				4	39	G5	4-G5	NADH OCR Fail	0.529073	SR OCR Fail	SR OCR Fail	1.64685	2.4095	TMPD OCR Fail	TMPD OCR Fail	1	2	2				4	39	G5	4-G5		0.529073			1.64685	2.4095			0		4	39	G5
4	40	H5	4-H5	1.9573	3.11884	2.77807	2.41274	5.72233	4.41927	1.34812	3.38695				4	40	H5	4-H5	1.9573	3.11884	2.77807	2.41274	5.72233	4.41927	TMPD OCR Fail	3.38695	0	0	1				4	40	H5	4-H5	1.9573	3.11884	2.77807	2.41274	5.72233	4.41927		3.38695	0		4	40	H5
4	41	A6	4-A6	0.731499	-0.27565	0.0977635	0.165891	0.654842	1.43041	0.426711	0.223969				4	41	A6	4-A6	0.731499	NADH OCR Fail	SR OCR Fail	SR OCR Fail	TMPD OCR Fail	TMPD OCR Fail	TMPD OCR Fail	TMPD OCR Fail	1	2	4				4	41	A6	4-A6	0.731499								0		4	41	A6
4	42	B6	4-B6	1.41713	0.817354	0.531668	0.826352	0.833623	2.1214	1.61664	0.590063				4	42	B6	4-B6	1.41713	0.817354	0.531668	0.826352	TMPD OCR Fail	2.1214	1.61664	TMPD OCR Fail	0	0	2				4	42	B6	4-B6	1.41713	0.817354	0.531668	0.826352		2.1214	1.61664		0		4	42	B6
4	43	C6	4-C6	2.78778	5.93048	9.20283	9.26238	5.38091	4.87258	9.63004	1.74703				4	43	C6	4-C6	2.78778	5.93048	9.20283	9.26238	5.38091	4.87258	9.63004	1.74703	0	0	0				4	43	C6	4-C6	2.78778	5.93048	9.20283	9.26238	TMPD Threshold Fail	TMPD Threshold Fail	9.63004	TMPD Threshold Fail	3		4	43	C6
4	44	D6	4-D6	2.84233	2.63657	3.26688	2.12196	1.7473	1.68745	2.87456	0.273135				4	44	D6	4-D6	2.84233	2.63657	3.26688	2.12196	1.7473	1.68745	2.87456	TMPD OCR Fail	0	0	1				4	44	D6	4-D6	2.84233	2.63657	3.26688	2.12196	TMPD Threshold Fail	TMPD Threshold Fail	2.87456		2		4	44	D6
4	45	E6	4-E6	-0.0444436	-0.797653	0.562145	0.678387	0.102377	3.08208	1.9738	1.12176				4	45	E6	4-E6	NADH OCR Fail	NADH OCR Fail	0.562145	0.678387	TMPD OCR Fail	3.08208	1.9738	TMPD OCR Fail	2	0	2				4	45	E6	4-E6			0.562145	0.678387		3.08208	1.9738		0		4	45	E6
4	46	F6	4-F6	2.83673	2.69622	-1.48875	4.17313	6.79609	8.08085	2.32346	6.20918				4	46	F6	4-F6	2.83673	2.69622	SR OCR Fail	4.17313	6.79609	8.08085	2.32346	6.20918	0	1	0				4	46	F6	4-F6	2.83673	2.69622		4.17313	6.79609	8.08085	TMPD Threshold Fail	6.20918	1		4	46	F6
4	47	G6	4-G6	5.5912	6.60926	8.40987	8.23452	18.4098	23.4779	11.8305	12.9672				4	47	G6	4-G6	5.5912	6.60926	8.40987	8.23452	18.4098	23.4779	11.8305	12.9672	0	0	0				4	47	G6	4-G6	5.5912	6.60926	8.40987	8.23452	18.4098	23.4779	11.8305	12.9672	0		4	47	G6
4	48	H6	4-H6	3.13767	11.3933	11.3012	10.1403	13.3079	31.8758	18.2186	20.0675				4	48	H6	4-H6	3.13767	11.3933	11.3012	10.1403	13.3079	31.8758	18.2186	20.0675	0	0	0				4	48	H6	4-H6	3.13767	11.3933	11.3012	10.1403	13.3079	31.8758	18.2186	20.0675	0		4	48	H6
4	49	A7	4-A7	6.19056	6.77851	11.1152	10.6202	8.89328	13.0191	13.182	15.2999				4	49	A7	4-A7	6.19056	6.77851	11.1152	10.6202	8.89328	13.0191	13.182	15.2999	0	0	0				4	49	A7	4-A7	6.19056	6.77851	11.1152	10.6202	8.89328	13.0191	13.182	15.2999	0		4	49	A7
4	50	B7	4-B7	10.1576	6.16245	11.5448	1.51056	12.1408	11.6754	11.6544	7.65273				4	50	B7	4-B7	10.1576	6.16245	11.5448	1.51056	12.1408	11.6754	11.6544	7.65273	0	0	0				4	50	B7	4-B7	10.1576	6.16245	11.5448	1.51056	12.1408	11.6754	11.6544	7.65273	0		4	50	B7
4	51	C7	4-C7	0.67595	0.378859	1.16639	1.26732	1.72043	2.11761	3.07049	2.95694				4	51	C7	4-C7	0.67595	NADH OCR Fail	1.16639	1.26732	1.72043	2.11761	3.07049	2.95694	1	0	0				4	51	C7	4-C7	0.67595		1.16639	1.26732	1.72043	2.11761	3.07049	2.95694	0		4	51	C7
4	52	D7	4-D7	7.49659	6.55772	2.13509	7.18468	2.84578	1.99214	1.3891	4.75491				4	52	D7	4-D7	7.49659	6.55772	2.13509	7.18468	2.84578	1.99214	TMPD OCR Fail	4.75491	0	0	1				4	52	D7	4-D7	7.49659	6.55772	2.13509	7.18468	TMPD Threshold Fail	TMPD Threshold Fail		4.75491	2		4	52	D7
4	53	E7	4-E7	-1.73293	2.34467	-0.110329	2.47677	0.71443	5.39953	0.874262	3.72034				4	53	E7	4-E7	NADH OCR Fail	2.34467	SR OCR Fail	2.47677	TMPD OCR Fail	5.39953	TMPD OCR Fail	3.72034	1	1	2				4	53	E7	4-E7		2.34467		2.47677		5.39953		3.72034	0		4	53	E7
4	54	F7	4-F7	3.27287	3.87391	4.7688	3.95289	3.1774	6.56509	4.22414	5.64819				4	54	F7	4-F7	3.27287	3.87391	4.7688	3.95289	3.1774	6.56509	4.22414	5.64819	0	0	0				4	54	F7	4-F7	3.27287	3.87391	4.7688	3.95289	3.1774	6.56509	4.22414	5.64819	0		4	54	F7
4	55	G7	4-G7	-0.132659	0.447382	0.186576	-0.0915962	-0.0600668	0.42793	0.877047	2.09888				4	55	G7	4-G7	NADH OCR Fail	NADH OCR Fail	SR OCR Fail	SR OCR Fail	TMPD OCR Fail	TMPD OCR Fail	TMPD OCR Fail	2.09888	2	2	3				4	55	G7	4-G7								2.09888	0		4	55	G7
4	56	H7	4-H7	4.93373	5.7989	6.55976	7.44383	7.9427	12.0688	6.82007	7.5521				4	56	H7	4-H7	4.93373	5.7989	6.55976	7.44383	7.9427	12.0688	6.82007	7.5521	0	0	0				4	56	H7	4-H7	4.93373	5.7989	6.55976	7.44383	7.9427	12.0688	6.82007	7.5521	0		4	56	H7
4	57	A8	4-A8	22.3551	17.9739	2.06911	7.2718	-4.16074	-6.66902	-2.04249	-0.51777				4	57	A8	4-A8	22.3551	17.9739	2.06911	7.2718	TMPD OCR Fail	TMPD OCR Fail	TMPD OCR Fail	TMPD OCR Fail	0	0	4				4	57	A8	4-A8	22.3551	17.9739	2.06911	7.2718					0		4	57	A8
4	58	B8	4-B8	1.00662	1.44872	1.34022	0.726578	2.04616	1.70941	0.560232	2.97561				4	58	B8	4-B8	1.00662	1.44872	1.34022	0.726578	2.04616	1.70941	TMPD OCR Fail	2.97561	0	0	1				4	58	B8	4-B8	1.00662	1.44872	1.34022	0.726578	2.04616	1.70941		2.97561	0		4	58	B8
4	59	C8	4-C8	6.19387	3.68066	5.7201	8.9081	-0.142033	2.45051	0.796639	2.07584				4	59	C8	4-C8	6.19387	3.68066	5.7201	8.9081	TMPD OCR Fail	2.45051	TMPD OCR Fail	2.07584	0	0	2				4	59	C8	4-C8	6.19387	3.68066	5.7201	8.9081		TMPD Threshold Fail		TMPD Threshold Fail	2		4	59	C8
4	60	D8	4-D8	1.79448	1.40335	0.0466773	0.582759	0.562358	0.93653	0.44906	0.895531				4	60	D8	4-D8	1.79448	1.40335	SR OCR Fail	0.582759	TMPD OCR Fail	TMPD OCR Fail	TMPD OCR Fail	TMPD OCR Fail	0	1	4				4	60	D8	4-D8	1.79448	1.40335		0.582759					0		4	60	D8
4	61	E8	4-E8	1.00258	-0.0462783	1.43675	-0.350579	0.679818	0.505419	-0.134067	1.00456				4	61	E8	4-E8	1.00258	NADH OCR Fail	1.43675	SR OCR Fail	TMPD OCR Fail	TMPD OCR Fail	TMPD OCR Fail	TMPD OCR Fail	1	1	4				4	61	E8	4-E8	1.00258		1.43675						0		4	61	E8
4	62	F8	4-F8	6.46433	0.335176	5.62265	8.37577	12.8046	1.40062	6.93079	8.90905				4	62	F8	4-F8	6.46433	NADH OCR Fail	5.62265	8.37577	12.8046	TMPD OCR Fail	6.93079	8.90905	1	0	1				4	62	F8	4-F8	6.46433		5.62265	8.37577	12.8046		6.93079	8.90905	0		4	62	F8
4	63	G8	4-G8	0.168667	0.592288	0.192539	0.447425	0.0178011	0.359432	0.0691329	1.48362				4	63	G8	4-G8	NADH OCR Fail	0.592288	SR OCR Fail	SR OCR Fail	TMPD OCR Fail	TMPD OCR Fail	TMPD OCR Fail	TMPD OCR Fail	1	2	4				4	63	G8	4-G8		0.592288							0		4	63	G8
4	64	H8	4-H8	6.75247	8.80203	11.936	3.67061	0.710404	15.6187	10.0101	6.47217				4	64	H8	4-H8	6.75247	8.80203	11.936	3.67061	TMPD OCR Fail	15.6187	10.0101	6.47217	0	0	1				4	64	H8	4-H8	6.75247	8.80203	11.936	3.67061		15.6187	10.0101	6.47217	0		4	64	H8
4	65	A9	4-A9	0.26303	0.505879	-0.531445	0.445094	0.959593	2.21714	1.48196	1.08218				4	65	A9	4-A9	NADH OCR Fail	0.505879	SR OCR Fail	SR OCR Fail	TMPD OCR Fail	2.21714	TMPD OCR Fail	TMPD OCR Fail	1	2	3				4	65	A9	4-A9		0.505879				2.21714			0		4	65	A9
4	66	B9	4-B9	6.65161	4.80915	-1.07224	3.57284	7.8326	7.64162	0.970947	1.09096				4	66	B9	4-B9	6.65161	4.80915	SR OCR Fail	3.57284	7.8326	7.64162	TMPD OCR Fail	TMPD OCR Fail	0	1	2				4	66	B9	4-B9	6.65161	4.80915		3.57284	7.8326	7.64162			0		4	66	B9
4	67	C9	4-C9	1.62028	2.5322	3.28819	4.16841	5.12672	6.12796	1.93876	5.3493				4	67	C9	4-C9	1.62028	2.5322	3.28819	4.16841	5.12672	6.12796	1.93876	5.3493	0	0	0				4	67	C9	4-C9	1.62028	2.5322	3.28819	4.16841	5.12672	6.12796	TMPD Threshold Fail	5.3493	1		4	67	C9
4	68	D9	4-D9	3.72057	3.72287	1.49332	2.71643	2.53105	0.585275	3.7067	2.49309				4	68	D9	4-D9	3.72057	3.72287	1.49332	2.71643	2.53105	TMPD OCR Fail	3.7067	2.49309	0	0	1				4	68	D9	4-D9	3.72057	3.72287	1.49332	2.71643	2.53105		3.7067	2.49309	0		4	68	D9
4	69	E9	4-E9	11.8029	7.06669	5.91277	1.9168	17.0298	14.2139	3.28607	3.77412				4	69	E9	4-E9	11.8029	7.06669	5.91277	1.9168	17.0298	14.2139	3.28607	3.77412	0	0	0				4	69	E9	4-E9	11.8029	7.06669	5.91277	1.9168	17.0298	14.2139	TMPD Threshold Fail	TMPD Threshold Fail	2		4	69	E9
4	70	F9	4-F9	5.35351	4.84697	9.3364	7.42672	13.9586	10.3048	2.20109	8.76049				4	70	F9	4-F9	5.35351	4.84697	9.3364	7.42672	13.9586	10.3048	2.20109	8.76049	0	0	0				4	70	F9	4-F9	5.35351	4.84697	9.3364	7.42672	13.9586	10.3048	TMPD Threshold Fail	8.76049	1		4	70	F9
4	71	G9	4-G9	-2.03996	0.690113	-0.108932	2.21687	0.67198	2.69416	1.50333	1.96941				4	71	G9	4-G9	NADH OCR Fail	0.690113	SR OCR Fail	2.21687	TMPD OCR Fail	2.69416	1.50333	1.96941	1	1	1				4	71	G9	4-G9		0.690113		2.21687		2.69416	1.50333	1.96941	0		4	71	G9
4	72	H9	4-H9	-0.776775	0.718368	0.155785	-0.658514	0.16977	-0.481121	1.40105	0.847435				4	72	H9	4-H9	NADH OCR Fail	0.718368	SR OCR Fail	SR OCR Fail	TMPD OCR Fail	TMPD OCR Fail	TMPD OCR Fail	TMPD OCR Fail	1	2	4				4	72	H9	4-H9		0.718368							0		4	72	H9
4	73	A10	4-A10	1.24663	9.52068	12.0088	14.3104	7.87331	6.73778	8.02535	26.6888				4	73	A10	4-A10	1.24663	9.52068	12.0088	14.3104	7.87331	6.73778	8.02535	26.6888	0	0	0				4	73	A10	4-A10	1.24663	9.52068	12.0088	14.3104	7.87331	TMPD Threshold Fail	8.02535	26.6888	1		4	73	A10
4	74	B10	4-B10	2.67086	3.79708	5.96132	5.52831	3.83871	1.96589	3.3347	7.09808				4	74	B10	4-B10	2.67086	3.79708	5.96132	5.52831	3.83871	1.96589	3.3347	7.09808	0	0	0				4	74	B10	4-B10	2.67086	3.79708	5.96132	5.52831	3.83871	TMPD Threshold Fail	TMPD Threshold Fail	7.09808	2		4	74	B10
4	75	C10	4-C10	3.57059	8.21885	11.2566	10.337	2.85753	2.65465	1.66719	13.7053				4	75	C10	4-C10	3.57059	8.21885	11.2566	10.337	2.85753	2.65465	1.66719	13.7053	0	0	0				4	75	C10	4-C10	3.57059	8.21885	11.2566	10.337	TMPD Threshold Fail	TMPD Threshold Fail	TMPD Threshold Fail	13.7053	3		4	75	C10
4	76	D10	4-D10	3.92742	8.12568	8.68584	6.80597	6.20758	5.80973	11.218	8.26211				4	76	D10	4-D10	3.92742	8.12568	8.68584	6.80597	6.20758	5.80973	11.218	8.26211	0	0	0				4	76	D10	4-D10	3.92742	8.12568	8.68584	6.80597	6.20758	5.80973	11.218	8.26211	0		4	76	D10
4	77	E10	4-E10	1.09089	3.42227	2.52348	2.42549	1.14259	2.38497	1.97357	2.06679				4	77	E10	4-E10	1.09089	3.42227	2.52348	2.42549	TMPD OCR Fail	2.38497	1.97357	2.06679	0	0	1				4	77	E10	4-E10	1.09089	3.42227	2.52348	2.42549		2.38497	1.97357	2.06679	0		4	77	E10
4	78	F10	4-F10	-1.18615	7.22932	16.8824	17.0925	2.79677	3.77467	21.4187	19.5225				4	78	F10	4-F10	NADH OCR Fail	7.22932	16.8824	17.0925	2.79677	3.77467	21.4187	19.5225	1	0	0				4	78	F10	4-F10		7.22932	16.8824	17.0925	TMPD Threshold Fail	TMPD Threshold Fail	21.4187	19.5225	2		4	78	F10
4	79	G10	4-G10	0.939277	3.38291	6.33071	6.14358	-1.26708	5.29425	4.34058	9.701				4	79	G10	4-G10	0.939277	3.38291	6.33071	6.14358	TMPD OCR Fail	5.29425	4.34058	9.701	0	0	1				4	79	G10	4-G10	0.939277	3.38291	6.33071	6.14358		5.29425	4.34058	9.701	0		4	79	G10
4	80	H10	4-H10	4.00471	3.44569	9.69772	4.52084	5.07682	8.04945	12.9277	4.55655				4	80	H10	4-H10	4.00471	3.44569	9.69772	4.52084	5.07682	8.04945	12.9277	4.55655	0	0	0				4	80	H10	4-H10	4.00471	3.44569	9.69772	4.52084	5.07682	8.04945	12.9277	4.55655	0		4	80	H10
4	81	A11	4-A11	3.31453	3.45149	4.02281	0.23147	6.38128	0.287311	4.30537	4.27416				4	81	A11	4-A11	3.31453	3.45149	4.02281	SR OCR Fail	6.38128	TMPD OCR Fail	4.30537	4.27416	0	1	1				4	81	A11	4-A11	3.31453	3.45149	4.02281		6.38128		4.30537	4.27416	0		4	81	A11
4	82	B11	4-B11	2.06496	0.102174	2.85789	1.0414	2.91883	-0.403038	1.60258	2.10324				4	82	B11	4-B11	2.06496	NADH OCR Fail	2.85789	1.0414	2.91883	TMPD OCR Fail	1.60258	2.10324	1	0	1				4	82	B11	4-B11	2.06496		2.85789	1.0414	2.91883		1.60258	2.10324	0		4	82	B11
4	83	C11	4-C11	-1.41894	12.4096	-1.0153	1.30755	-2.20457	4.57783	0.574111	-3.1788				4	83	C11	4-C11	NADH OCR Fail	12.4096	SR OCR Fail	1.30755	TMPD OCR Fail	4.57783	TMPD OCR Fail	TMPD OCR Fail	1	1	3				4	83	C11	4-C11		12.4096		1.30755		TMPD Threshold Fail			1		4	83	C11
4	84	D11	4-D11	0.544187	0.768896	0.321005	0.981024	-0.678821	2.32718	1.10779	0.514685				4	84	D11	4-D11	0.544187	0.768896	SR OCR Fail	0.981024	TMPD OCR Fail	2.32718	TMPD OCR Fail	TMPD OCR Fail	0	1	3				4	84	D11	4-D11	0.544187	0.768896		0.981024		2.32718			0		4	84	D11
4	85	E11	4-E11	7.87276	4.67459	8.24457	4.84934	7.03066	5.46211	6.11747	4.11096				4	85	E11	4-E11	7.87276	4.67459	8.24457	4.84934	7.03066	5.46211	6.11747	4.11096	0	0	0				4	85	E11	4-E11	7.87276	4.67459	8.24457	4.84934	7.03066	5.46211	6.11747	TMPD Threshold Fail	1		4	85	E11
4	86	F11	4-F11	0.14799	2.0854	5.20318	6.84273	4.23379	3.95029	5.44844	8.95514				4	86	F11	4-F11	NADH OCR Fail	2.0854	5.20318	6.84273	4.23379	3.95029	5.44844	8.95514	1	0	0				4	86	F11	4-F11		2.0854	5.20318	6.84273	4.23379	3.95029	5.44844	8.95514	0		4	86	F11
4	87	G11	4-G11	4.47155	2.30078	6.65937	1.18552	12.8458	2.33109	9.23255	3.98965				4	87	G11	4-G11	4.47155	2.30078	6.65937	1.18552	12.8458	2.33109	9.23255	3.98965	0	0	0				4	87	G11	4-G11	4.47155	2.30078	6.65937	1.18552	12.8458	TMPD Threshold Fail	9.23255	3.98965	1		4	87	G11
4	88	H11	4-H11	0.220913	-0.163898	-0.360582	-0.559989	1.45277	0.380199	1.29822	0.900999				4	88	H11	4-H11	NADH OCR Fail	NADH OCR Fail	SR OCR Fail	SR OCR Fail	TMPD OCR Fail	TMPD OCR Fail	TMPD OCR Fail	TMPD OCR Fail	2	2	4				4	88	H11	4-H11									0		4	88	H11
4	1	A1	4-A1	4.32947	7.64909	7.64654	10.9154	16.6153	25.0239	17.4711	24.8274				4	1	A1	4-A1	4.32947	7.64909	7.64654	10.9154	16.6153	25.0239	17.4711	24.8274	0	0	0				4	1	A1	4-A1	4.32947	7.64909	7.64654	10.9154	16.6153	25.0239	17.4711	24.8274	0		4	1	A1
4	2	B1	4-B1	-0.182646	0.0446623	-0.497702	-0.354747	1.32626	1.20832	0.874369	1.63375				4	2	B1	4-B1	NADH OCR Fail	NADH OCR Fail	SR OCR Fail	SR OCR Fail	TMPD OCR Fail	TMPD OCR Fail	TMPD OCR Fail	1.63375	2	2	3				4	2	B1	4-B1								1.63375	0		4	2	B1
4	3	C1	4-C1	0.981648	1.04711	0.221833	0.839564	-0.146281	0.772926	1.8011	1.33521				4	3	C1	4-C1	0.981648	1.04711	SR OCR Fail	0.839564	TMPD OCR Fail	TMPD OCR Fail	1.8011	TMPD OCR Fail	0	1	3				4	3	C1	4-C1	0.981648	1.04711		0.839564			1.8011		0		4	3	C1
4	4	D1	4-D1	8.83527	8.11466	7.59801	10.2169	3.55051	21.4115	14.7334	13.369				4	4	D1	4-D1	8.83527	8.11466	7.59801	10.2169	3.55051	21.4115	14.7334	13.369	0	0	0				4	4	D1	4-D1	8.83527	8.11466	7.59801	10.2169	TMPD Threshold Fail	21.4115	14.7334	13.369	1		4	4	D1
4	5	E1	4-E1	0.423091	-0.112919	0.927367	-1.19901	0.425053	1.98169	0.426357	0.849645				4	5	E1	4-E1	NADH OCR Fail	NADH OCR Fail	0.927367	SR OCR Fail	TMPD OCR Fail	1.98169	TMPD OCR Fail	TMPD OCR Fail	2	1	3				4	5	E1	4-E1			0.927367			1.98169			0		4	5	E1
4	6	F1	4-F1	3.54569	3.36355	5.9313	3.81999	2.69479	6.5142	7.17146	6.94134				4	6	F1	4-F1	3.54569	3.36355	5.9313	3.81999	2.69479	6.5142	7.17146	6.94134	0	0	0				4	6	F1	4-F1	3.54569	3.36355	5.9313	3.81999	TMPD Threshold Fail	6.5142	7.17146	6.94134	1		4	6	F1
4	7	G1	4-G1	10.3575	6.63462	23.4446	15.2144	4.88151	10.5022	28.1775	15.288				4	7	G1	4-G1	10.3575	6.63462	23.4446	15.2144	4.88151	10.5022	28.1775	15.288	0	0	0				4	7	G1	4-G1	10.3575	6.63462	23.4446	15.2144	TMPD Threshold Fail	TMPD Threshold Fail	28.1775	15.288	2		4	7	G1
4	8	H1	4-H1	2.69784	1.87612	3.15523	1.00624	6.80658	0.667697	4.80255	2.44701				4	8	H1	4-H1	2.69784	1.87612	3.15523	1.00624	6.80658	TMPD OCR Fail	4.80255	2.44701	0	0	1				4	8	H1	4-H1	2.69784	1.87612	3.15523	1.00624	6.80658		4.80255	2.44701	0		4	8	H1
4	89	A12	4-A12	0.556756	0.225748	0.74047	-0.123917	2.59242	3.83173	1.30942	1.90839				4	89	A12	4-A12	0.556756	NADH OCR Fail	0.74047	SR OCR Fail	2.59242	3.83173	TMPD OCR Fail	1.90839	1	1	1				4	89	A12	4-A12	0.556756		0.74047		2.59242	3.83173		1.90839	0		4	89	A12
4	90	B12	4-B12	7.27566	10.1175	19.5358	13.0972	19.2515	17.7537	11.3532	21.9076				4	90	B12	4-B12	7.27566	10.1175	19.5358	13.0972	19.2515	17.7537	11.3532	21.9076	0	0	0				4	90	B12	4-B12	7.27566	10.1175	19.5358	13.0972	19.2515	17.7537	11.3532	21.9076	0		4	90	B12
4	91	C12	4-C12	3.71769	4.54494	5.67791	5.22507	0.432678	14.3867	5.8083	6.32037				4	91	C12	4-C12	3.71769	4.54494	5.67791	5.22507	TMPD OCR Fail	14.3867	5.8083	6.32037	0	0	1				4	91	C12	4-C12	3.71769	4.54494	5.67791	5.22507		14.3867	5.8083	6.32037	0		4	91	C12
4	92	D12	4-D12	1.15451	0.193667	0.840968	0.348322	3.86585	2.74881	0.746698	0.354419				4	92	D12	4-D12	1.15451	NADH OCR Fail	0.840968	SR OCR Fail	3.86585	2.74881	TMPD OCR Fail	TMPD OCR Fail	1	1	2				4	92	D12	4-D12	1.15451		0.840968		3.86585	2.74881			0		4	92	D12
4	93	E12	4-E12	11.7349	10.457	11.6931	13.6026	9.01958	22.1348	12.6716	6.93946				4	93	E12	4-E12	11.7349	10.457	11.6931	13.6026	9.01958	22.1348	12.6716	6.93946	0	0	0				4	93	E12	4-E12	11.7349	10.457	11.6931	13.6026	TMPD Threshold Fail	22.1348	12.6716	TMPD Threshold Fail	2		4	93	E12
4	94	F12	4-F12	5.33541	4.15606	6.08498	5.30042	19.8117	15.2706	8.96396	3.59952				4	94	F12	4-F12	5.33541	4.15606	6.08498	5.30042	19.8117	15.2706	8.96396	3.59952	0	0	0				4	94	F12	4-F12	5.33541	4.15606	6.08498	5.30042	19.8117	15.2706	8.96396	TMPD Threshold Fail	1		4	94	F12
4	95	G12	4-G12	7.99223	8.64135	0.914908	6.49981	27.6749	12.2989	5.29194	6.79962				4	95	G12	4-G12	7.99223	8.64135	0.914908	6.49981	27.6749	12.2989	5.29194	6.79962	0	0	0				4	95	G12	4-G12	7.99223	8.64135	0.914908	6.49981	27.6749	12.2989	5.29194	6.79962	0		4	95	G12
4	96	H12	4-H12	6.25322	7.34161	6.13895	4.63976	17.4012	17.921	6.91088	5.38559				4	96	H12	4-H12	6.25322	7.34161	6.13895	4.63976	17.4012	17.921	6.91088	5.38559	0	0	0				4	96	H12	4-H12	6.25322	7.34161	6.13895	4.63976	17.4012	17.921	6.91088	5.38559	0		4	96	H12
[truncated: 58 more columns]

## Sheet: Plate 4 Rerun Data
Finder	NADH-AA 1	NADH-AA 2	SR-AA 1	SR-AA 2	TMPD-Azide NADH 1	TMPD-Azide NADH 2	TMPD-Azide SR 1	TMPD-Azide 2
4-B1				0.421058	0.617997	0.656916	0.588069	0.482636
4-H3				0.571606		0.450472	0.498467
4-A4	0.488855			0.381284	1.37944	0.378744	0.840762
4-D4		0.362173	0.733436		0.880122	0.514302	0.544392
4-G7		0.394473	0.573209		1.07107	0.676655	0.510392	0.354393
4-E8		0.337123			0.631459	0.41472	0.731084	0.862777
4-C11
4-H11		0.729477	0.354915	0.321035	1.30179	0.443441	1.76635
4-E1	0.465046				0.79939	0.445945
4-E6
4-C1							0.615516	0.873359
4-D2							1.36693	1.68802
4-E5			0.656638	0.642214			1.97985	2.16527
4-G5				0.332098				0.493319
4-A6							0.816385	0.635557
4-D8			0.47409	0.415492			1.56764	1.15079
4-G8			0.387516	0.503377			0.946261	0.765591
4-A9							0.639595	0.564821
4-H9			0.552322				0.820829	1.09243
4-D11			0.805798	0.859728			1.08042	1.13402
